# Supplementary material for: Crystal structure of 5-(1-benzo­furan-2-yl)-3-(4-methyl­phen­yl)-4,5-di­hydro-1,2-oxazol-5-ol
Source: Acta Crystallogr E Crystallogr Commun. 2015 Jun 17;71(Pt 7):o492–3. doi: 10.1107/S2056989015011263 (PMC4518973; doi:10.1107/S2056989015011263)
Supplement: Supplementary file 1 [file e-71-0o492-sup1.cif]

##############################################################################
#                                                                            #
# This CIF contains the data in a paper accepted for publication in          #
# Acta Crystallographica Section E. It conforms to the requirements of       #
# Notes for Authors for Acta Crystallographica Section E, and has been       #
# peer reviewed under the auspices of the IUCr Commission on Journals.       #
#                                                                            #
# Full details of the Crystallographic Information File format               #
# are given in the paper "The Crystallographic Information File (CIF):       #
# a New Standard Archive File for Crystallography" by S. R. Hall, F. H.      #
# Allen and I. D. Brown [Acta Cryst. (1991), A47, 655-685].                  #
#                                                                            #
# The current version of the core CIF dictionary is obtainable from          #
# ftp://ftp.iucr.org/pub/cif_core.dic.                                       #
#                                                                            #
# Software is freely available for graphical display of the structure(s)     #
# in this CIF. For information consult the CIF software page                 #
# http://www.iucr.org/resources/cif/software.                                #
#                                                                            #
# This file may be used for bona fide research purposes within the           #
# scientific community so long as proper attribution is given to the journal # 
# article from which it was obtained.                                        #
#                                                                            #
##############################################################################
data_global
_journal_data_validation_number     ?
_journal_date_recd_electronic     2015-06-02
_journal_date_accepted     2015-06-09
_journal_name_full     'Acta Crystallographica, Section E'
_journal_year     2015
_journal_volume     71
_journal_issue      7
_journal_page_first     o492
_journal_page_last     o493
_journal_paper_category     HO
_journal_paper_doi     10.1107/S2056989015011263
_journal_coeditor_code     HB7438
_publ_contact_author_name     'H.C.Devarajegowda'
_publ_contact_author_address
;
Department of Physics
Yuvaraja's College (Constituent College)
University of Mysore Mysore
Karnataka
India
;
_publ_contact_author_email     hcdevarajegowda@ycm.uni-mysore.ac.in
_publ_contact_author_fax     '+91 0821 2419292'
_publ_contact_author_phone     '+91 0821 2518101'
_publ_section_title
;
Crystal structure of
5-(1-benzofuran-2-yl)-3-(4-methylphenyl)-4,5-dihydro-1,2-oxazol-5-ol
;
loop_
    _publ_author_name
    _publ_author_address
    'A. J. Ravi'
;
Department of Physics
Yuvaraja's College (Constituent College)
University of Mysore, Mysore 570 005
Karnataka, India
;
    'Vinayaka, A. C.'
;Department of Studies in Chemistry
Manasagangotri
University of Mysore
Mysore 570 006
India
;
    'Jeyaseelan, S.'
;
Department of Physics
St. Philomena's College
Mysore
India
;
    'Sadashiva, M. P.'
;Department of Studies in Chemistry
Manasagangotri
University of Mysore
Mysore 570 006
India
;
    'H. C. Devarajegowda'
;
Department of Physics
Yuvaraja's College (Constituent College)
University of Mysore, Mysore 570 005
Karnataka, India
;
data_I
_database_code_depnum_ccdc_archive     'CCDC 1405867'
_chemical_name_systematic
;
5-(1-Benzofuran-2-yl)-3-(4-methylphenyl)-4,5-dihydro-1,2-oxazol-5-ol
;
_chemical_name_common     ?
_chemical_formula_moiety     'C18 H15 N O3'
_chemical_formula_sum     'C18 H15 N O3'
_chemical_formula_structural     ?
_chemical_formula_iupac     'C18 H15 N O3'
_chemical_formula_weight     293.31
_chemical_melting_point     ?
_symmetry_cell_setting     monoclinic
_symmetry_space_group_name_H-M     'P 21/c'
_symmetry_space_group_name_Hall     '-P 2ybc'
loop_
    _symmetry_equiv_pos_site_id
    _symmetry_equiv_pos_as_xyz
    1 x,y,z
    2 -x,1/2+y,1/2-z
    3 -x,-y,-z
    4 x,1/2-y,1/2+z
_cell_length_a     10.2200(15)
_cell_length_b     14.2289(19)
_cell_length_c     10.2474(15)
_cell_angle_alpha     90
_cell_angle_beta     93.058(7)
_cell_angle_gamma     90
_cell_volume     1488.1(4)
_cell_formula_units_Z     4
_cell_measurement_reflns_used     3452
_cell_measurement_theta_min     2.00
_cell_measurement_theta_max     27.64
_cell_measurement_temperature     293
_cell_special_details
;
;
_exptl_crystal_description     'block'
_exptl_crystal_colour     'light yellow'
_exptl_crystal_size_max     0.30
_exptl_crystal_size_mid     0.25
_exptl_crystal_size_min     0.20
_exptl_crystal_size_rad     ?
_exptl_crystal_density_diffrn     1.309
_exptl_crystal_density_meas     ?
_exptl_crystal_density_method     'Not Measured'
_exptl_crystal_F_000     616
_exptl_absorpt_coefficient_mu     0.090
_exptl_absorpt_correction_type     none
_exptl_absorpt_process_details     ?
_exptl_absorpt_correction_T_min     ?
_exptl_absorpt_correction_T_max     ?
_exptl_special_details
;
;
_diffrn_ambient_temperature     293
_diffrn_radiation_type     'MoK\a'
_diffrn_radiation_wavelength     0.71073
_diffrn_radiation_source     ?
_diffrn_radiation_monochromator     ?
_diffrn_measurement_device_type     'Bruker APEXII CCD'
_diffrn_measurement_method     '\w and \f scans'
_diffrn_detector_area_resol_mean     ?
_diffrn_reflns_number     23993
_diffrn_reflns_av_R_equivalents     0.0466
_diffrn_reflns_av_sigmaI/netI     0.0291
_diffrn_reflns_theta_min     2.00
_diffrn_reflns_theta_max     27.64
_diffrn_reflns_theta_full     27.64
_diffrn_measured_fraction_theta_max     0.993
_diffrn_measured_fraction_theta_full     0.993
_diffrn_reflns_limit_h_min     -13
_diffrn_reflns_limit_h_max     13
_diffrn_reflns_limit_k_min     -18
_diffrn_reflns_limit_k_max     18
_diffrn_reflns_limit_l_min     -13
_diffrn_reflns_limit_l_max     13
_diffrn_reflns_reduction_process
;
;
_refine_special_details
;
Refinement on <i>F</i>^2^ for ALL reflections except those flagged by the user
for potential systematic errors. Weighted <i>R</i>-factors <i>wR</i> and all
goodnesses of fit <i>S</i> are based on <i>F</i>^2^, conventional
<i>R</i>-factors <i>R</i> are based on <i>F</i>, with <i>F</i> set to zero for
negative <i>F</i>^2^. The observed criterion of <i>F</i>^2^ > \s(<i>F</i>^2^)
is used only for calculating -<i>R</i>-factor-obs <i>etc</i>. and is not
relevant to the choice of reflections for refinement. <i>R</i>-factors based
on <i>F</i>^2^ are statistically about twice as large as those based on
<i>F</i>, and <i>R</i>-factors based on ALL data will be even larger.
;
_reflns_number_total     3452
_reflns_number_gt     2829
_reflns_threshold_expression     I>2\s(I)
_refine_ls_structure_factor_coef     Fsqd
_refine_ls_matrix_type     full
_refine_ls_R_factor_all     0.0541
_refine_ls_R_factor_gt     0.0438
_refine_ls_wR_factor_gt     0.1146
_refine_ls_wR_factor_ref     0.1226
_refine_ls_goodness_of_fit_ref     1.028
_refine_ls_restrained_S_all     1.028
_refine_ls_number_reflns     3452
_refine_ls_number_parameters     200
_refine_ls_number_restraints     0
_refine_ls_number_constraints     ?
_refine_ls_hydrogen_treatment     constr
_refine_ls_weighting_scheme     calc
_refine_ls_weighting_details
         'calc w=1/[\s^2^(Fo^2^)+(0.0594P)^2^+0.3174P] where P=(Fo^2^+2Fc^2^)/3'
_atom_sites_solution_hydrogens     geom
_atom_sites_solution_primary     direct
_atom_sites_solution_secondary     difmap
_refine_ls_shift/su_max     0.001
_refine_ls_shift/su_mean     0.000
_refine_diff_density_max     0.238
_refine_diff_density_min     -0.182
_refine_ls_extinction_method     'none'
_refine_ls_abs_structure_details     ?
_refine_ls_abs_structure_Flack     .
loop_
    _atom_type_symbol
    _atom_type_description
    _atom_type_scat_dispersion_real
    _atom_type_scat_dispersion_imag
    _atom_type_scat_source
    O O 0.0106 0.0060 'International Tables Vol C Tables 4.2.6.8 and 6.1.1.4'
    N N 0.0061 0.0033 'International Tables Vol C Tables 4.2.6.8 and 6.1.1.4'
    H H 0.0000 0.0000 'International Tables Vol C Tables 4.2.6.8 and 6.1.1.4'
    C C 0.0033 0.0016 'International Tables Vol C Tables 4.2.6.8 and 6.1.1.4'
_computing_data_collection
;
APEX2 (Bruker, 2009)
;
_computing_cell_refinement
;
SAINT (Bruker, 2009)
;
_computing_data_reduction
;
SAINT (Bruker, 2009)
;
_computing_structure_solution
;
SHELXS97 (Sheldrick, 2008)
;
_computing_structure_refinement
;
SHELXL97 (Sheldrick, 2008)
;
_computing_molecular_graphics
;
PLATON (Spek, 2009)
;
_computing_publication_material
;
SHELXL97 (Sheldrick, 2008)
;
loop_
    _atom_site_type_symbol
    _atom_site_label
    _atom_site_fract_x
    _atom_site_fract_y
    _atom_site_fract_z
    _atom_site_U_iso_or_equiv
    _atom_site_thermal_displace_type
    _atom_site_calc_flag
    _atom_site_refinement_flags
    _atom_site_occupancy
    O O10 0.10420(9) 0.22693(6) 1.16214(9) 0.0469(3) Uani . . 1.000
    O O13 0.01366(9) 0.15474(6) 0.97218(9) 0.0424(3) Uani . . 1.000
    O O15 0.34411(9) 0.12845(9) 1.11345(9) 0.0560(4) Uani . . 1.000
    N N9 0.02005(11) 0.20392(8) 1.26398(11) 0.0442(3) Uani . . 1.000
    C C1 -0.10566(14) -0.02593(9) 1.35272(13) 0.0444(4) Uani . . 1.000
    C C2 -0.19545(15) -0.06737(10) 1.43143(14) 0.0490(5) Uani . . 1.000
    C C3 -0.27405(13) -0.01485(10) 1.50880(12) 0.0425(4) Uani . . 1.000
    C C4 -0.25865(15) 0.08194(11) 1.50733(15) 0.0514(5) Uani . . 1.000
    C C5 -0.16973(14) 0.12463(10) 1.42932(15) 0.0486(4) Uani . . 1.000
    C C6 -0.09233(11) 0.07103(8) 1.34970(11) 0.0351(3) Uani . . 1.000
    C C7 -0.37282(16) -0.06253(12) 1.59045(16) 0.0589(5) Uani . . 1.000
    C C8 -0.00193(12) 0.11530(8) 1.26170(11) 0.0346(3) Uani . . 1.000
    C C11 0.10936(12) 0.14692(8) 1.07341(12) 0.0352(3) Uani . . 1.000
    C C12 0.07217(12) 0.06513(8) 1.15977(11) 0.0358(3) Uani . . 1.000
    C C14 0.24379(12) 0.14657(9) 1.02232(12) 0.0374(3) Uani . . 1.000
    C C16 0.45719(14) 0.13194(11) 1.04688(14) 0.0498(5) Uani . . 1.000
    C C17 0.42854(13) 0.15256(9) 0.91647(13) 0.0434(4) Uani . . 1.000
    C C18 0.28814(13) 0.16133(10) 0.90353(13) 0.0431(4) Uani . . 1.000
    C C19 0.58217(16) 0.11677(16) 1.09931(19) 0.0757(7) Uani . . 1.000
    C C20 0.68147(16) 0.12359(15) 1.0141(2) 0.0747(7) Uani . . 1.000
    C C21 0.65735(16) 0.14460(13) 0.8845(2) 0.0670(6) Uani . . 1.000
    C C22 0.53186(17) 0.15950(12) 0.83303(17) 0.0608(6) Uani . . 1.000
    H H1 -0.05400 -0.06330 1.30160 0.0530 Uiso calc R 1.000
    H H2 -0.20290 -0.13250 1.43210 0.0590 Uiso calc R 1.000
    H H4 -0.30920 0.11890 1.56000 0.0620 Uiso calc R 1.000
    H H5 -0.16150 0.18970 1.43000 0.0580 Uiso calc R 1.000
    H H7A -0.44440 -0.08530 1.53470 0.0880 Uiso calc R 1.000
    H H7B -0.40510 -0.01840 1.65190 0.0880 Uiso calc R 1.000
    H H7C -0.33190 -0.11430 1.63680 0.0880 Uiso calc R 1.000
    H H12A 0.01720 0.02000 1.11180 0.0430 Uiso calc R 1.000
    H H12B 0.14910 0.03350 1.19800 0.0430 Uiso calc R 1.000
    H H13 0.02420 0.20390 0.93240 0.0640 Uiso calc R 1.000
    H H18 0.23800 0.17470 0.82740 0.0520 Uiso calc R 1.000
    H H19 0.59860 0.10270 1.18730 0.0910 Uiso calc R 1.000
    H H20 0.76740 0.11370 1.04540 0.0900 Uiso calc R 1.000
    H H21 0.72720 0.14890 0.83020 0.0800 Uiso calc R 1.000
    H H22 0.51630 0.17380 0.74500 0.0730 Uiso calc R 1.000
loop_
    _atom_site_aniso_label
    _atom_site_aniso_U_11
    _atom_site_aniso_U_22
    _atom_site_aniso_U_33
    _atom_site_aniso_U_12
    _atom_site_aniso_U_13
    _atom_site_aniso_U_23
    O10 0.0539(6) 0.0394(5) 0.0492(5) -0.0152(4) 0.0203(4) -0.0082(4)
    O13 0.0359(5) 0.0471(5) 0.0441(5) -0.0045(4) 0.0002(4) 0.0092(4)
    O15 0.0352(5) 0.0961(8) 0.0367(5) -0.0054(5) 0.0013(4) 0.0150(5)
    N9 0.0475(6) 0.0416(6) 0.0451(6) -0.0103(5) 0.0175(5) -0.0081(4)
    C1 0.0504(8) 0.0395(7) 0.0445(7) 0.0007(5) 0.0132(6) -0.0021(5)
    C2 0.0581(9) 0.0389(7) 0.0508(8) -0.0041(6) 0.0115(7) 0.0050(6)
    C3 0.0395(7) 0.0531(8) 0.0351(6) -0.0041(5) 0.0029(5) 0.0083(5)
    C4 0.0497(8) 0.0542(8) 0.0522(8) -0.0015(6) 0.0213(7) -0.0052(6)
    C5 0.0519(8) 0.0382(6) 0.0576(8) -0.0040(6) 0.0204(7) -0.0060(6)
    C6 0.0332(6) 0.0400(6) 0.0322(6) -0.0031(5) 0.0033(5) -0.0007(5)
    C7 0.0548(9) 0.0719(10) 0.0509(8) -0.0084(7) 0.0120(7) 0.0170(7)
    C8 0.0340(6) 0.0375(6) 0.0323(6) -0.0035(5) 0.0029(5) -0.0026(4)
    C11 0.0346(6) 0.0371(6) 0.0340(6) -0.0041(5) 0.0035(5) -0.0021(4)
    C12 0.0385(6) 0.0357(6) 0.0337(6) -0.0023(5) 0.0064(5) -0.0014(5)
    C14 0.0348(6) 0.0435(6) 0.0338(6) -0.0034(5) 0.0012(5) 0.0015(5)
    C16 0.0354(7) 0.0679(9) 0.0464(8) -0.0041(6) 0.0055(6) 0.0068(6)
    C17 0.0405(7) 0.0481(7) 0.0422(7) 0.0003(5) 0.0085(6) -0.0001(5)
    C18 0.0394(7) 0.0565(8) 0.0337(6) 0.0036(6) 0.0040(5) 0.0018(5)
    C19 0.0392(9) 0.1234(17) 0.0637(11) -0.0029(9) -0.0044(8) 0.0191(11)
    C20 0.0354(8) 0.0994(14) 0.0893(14) -0.0008(8) 0.0036(8) 0.0033(11)
    C21 0.0447(9) 0.0773(12) 0.0813(12) -0.0022(7) 0.0260(8) -0.0039(9)
    C22 0.0543(9) 0.0773(11) 0.0528(9) 0.0024(8) 0.0203(7) 0.0011(8)
_geom_special_details
;
Bond distances, angles <i>etc</i>. have been calculated using the rounded
fractional coordinates. All su's are estimated from the variances of the
(full) variance-covariance matrix. The cell e.s.d.'s are taken into account in
the estimation of distances, angles and torsion angles
;
loop_
    _geom_bond_atom_site_label_1
    _geom_bond_atom_site_label_2
    _geom_bond_site_symmetry_1
    _geom_bond_site_symmetry_2
    _geom_bond_distance
    _geom_bond_publ_flag
    O10 N9 . . 1.4254(15) n
    O10 C11 . . 1.4597(15) n
    O13 C11 . . 1.3917(15) n
    O15 C14 . . 1.3739(16) n
    O15 C16 . . 1.3739(17) n
    O13 H13 . . 0.8200 no
    N9 C8 . . 1.2808(16) n
    C1 C2 . . 1.385(2) no
    C1 C6 . . 1.3869(17) no
    C2 C3 . . 1.379(2) no
    C3 C4 . . 1.386(2) no
    C3 C7 . . 1.507(2) no
    C4 C5 . . 1.383(2) no
    C5 C6 . . 1.3935(19) no
    C6 C8 . . 1.4671(16) no
    C8 C12 . . 1.5028(17) no
    C11 C14 . . 1.4961(18) no
    C11 C12 . . 1.5225(17) no
    C14 C18 . . 1.3380(18) no
    C16 C19 . . 1.376(2) no
    C16 C17 . . 1.384(2) no
    C17 C18 . . 1.4394(19) no
    C17 C22 . . 1.397(2) no
    C19 C20 . . 1.377(3) no
    C20 C21 . . 1.371(3) no
    C21 C22 . . 1.377(2) no
    C1 H1 . . 0.9300 no
    C2 H2 . . 0.9300 no
    C4 H4 . . 0.9300 no
    C5 H5 . . 0.9300 no
    C7 H7A . . 0.9600 no
    C7 H7B . . 0.9600 no
    C7 H7C . . 0.9600 no
    C12 H12A . . 0.9700 no
    C12 H12B . . 0.9700 no
    C18 H18 . . 0.9300 no
    C19 H19 . . 0.9300 no
    C20 H20 . . 0.9300 no
    C21 H21 . . 0.9300 no
    C22 H22 . . 0.9300 no
loop_
    _geom_angle_atom_site_label_1
    _geom_angle_atom_site_label_2
    _geom_angle_atom_site_label_3
    _geom_angle_site_symmetry_1
    _geom_angle_site_symmetry_2
    _geom_angle_site_symmetry_3
    _geom_angle
    _geom_angle_publ_flag
    N9 O10 C11 . . . 108.67(9) n
    C14 O15 C16 . . . 105.83(10) n
    C11 O13 H13 . . . 109.00 no
    O10 N9 C8 . . . 108.96(10) n
    C2 C1 C6 . . . 120.35(12) no
    C1 C2 C3 . . . 121.91(13) no
    C2 C3 C4 . . . 117.54(13) no
    C4 C3 C7 . . . 122.23(13) no
    C2 C3 C7 . . . 120.24(13) no
    C3 C4 C5 . . . 121.42(14) no
    C4 C5 C6 . . . 120.61(13) no
    C1 C6 C5 . . . 118.16(11) no
    C1 C6 C8 . . . 120.44(11) no
    C5 C6 C8 . . . 121.38(11) no
    N9 C8 C6 . . . 121.81(11) n
    N9 C8 C12 . . . 112.70(11) n
    C6 C8 C12 . . . 125.48(10) no
    O10 C11 C12 . . . 102.46(9) n
    O10 C11 C14 . . . 106.56(10) n
    O10 C11 O13 . . . 110.77(9) n
    O13 C11 C14 . . . 111.19(10) n
    C12 C11 C14 . . . 117.60(10) no
    O13 C11 C12 . . . 107.88(10) n
    C8 C12 C11 . . . 101.05(9) no
    O15 C14 C18 . . . 111.78(11) n
    C11 C14 C18 . . . 132.83(12) no
    O15 C14 C11 . . . 115.38(10) n
    O15 C16 C17 . . . 110.29(12) n
    C17 C16 C19 . . . 123.67(14) no
    O15 C16 C19 . . . 126.04(14) n
    C16 C17 C18 . . . 105.42(12) no
    C18 C17 C22 . . . 136.03(13) no
    C16 C17 C22 . . . 118.55(13) no
    C14 C18 C17 . . . 106.68(12) no
    C16 C19 C20 . . . 116.20(17) no
    C19 C20 C21 . . . 121.95(16) no
    C20 C21 C22 . . . 121.36(16) no
    C17 C22 C21 . . . 118.27(16) no
    C2 C1 H1 . . . 120.00 no
    C6 C1 H1 . . . 120.00 no
    C1 C2 H2 . . . 119.00 no
    C3 C2 H2 . . . 119.00 no
    C3 C4 H4 . . . 119.00 no
    C5 C4 H4 . . . 119.00 no
    C4 C5 H5 . . . 120.00 no
    C6 C5 H5 . . . 120.00 no
    C3 C7 H7A . . . 109.00 no
    C3 C7 H7B . . . 109.00 no
    C3 C7 H7C . . . 109.00 no
    H7A C7 H7B . . . 109.00 no
    H7A C7 H7C . . . 109.00 no
    H7B C7 H7C . . . 109.00 no
    C8 C12 H12A . . . 112.00 no
    C8 C12 H12B . . . 112.00 no
    C11 C12 H12A . . . 112.00 no
    C11 C12 H12B . . . 112.00 no
    H12A C12 H12B . . . 109.00 no
    C14 C18 H18 . . . 127.00 no
    C17 C18 H18 . . . 127.00 no
    C16 C19 H19 . . . 122.00 no
    C20 C19 H19 . . . 122.00 no
    C19 C20 H20 . . . 119.00 no
    C21 C20 H20 . . . 119.00 no
    C20 C21 H21 . . . 119.00 no
    C22 C21 H21 . . . 119.00 no
    C17 C22 H22 . . . 121.00 no
    C21 C22 H22 . . . 121.00 no
loop_
    _geom_torsion_atom_site_label_1
    _geom_torsion_atom_site_label_2
    _geom_torsion_atom_site_label_3
    _geom_torsion_atom_site_label_4
    _geom_torsion_site_symmetry_1
    _geom_torsion_site_symmetry_2
    _geom_torsion_site_symmetry_3
    _geom_torsion_site_symmetry_4
    _geom_torsion
    _geom_torsion_publ_flag
    C11 O10 N9 C8 . . . . 13.54(13) no
    N9 O10 C11 O13 . . . . 91.49(11) no
    N9 O10 C11 C12 . . . . -23.35(12) no
    N9 O10 C11 C14 . . . . -147.45(9) no
    C16 O15 C14 C11 . . . . -179.68(12) no
    C16 O15 C14 C18 . . . . -0.19(16) no
    C14 O15 C16 C17 . . . . 0.43(16) no
    C14 O15 C16 C19 . . . . -179.12(17) no
    O10 N9 C8 C6 . . . . -175.99(10) no
    O10 N9 C8 C12 . . . . 3.06(14) no
    C6 C1 C2 C3 . . . . 0.0(2) no
    C2 C1 C6 C5 . . . . 1.11(19) no
    C2 C1 C6 C8 . . . . -177.02(12) no
    C1 C2 C3 C4 . . . . -1.2(2) no
    C1 C2 C3 C7 . . . . 178.48(13) no
    C2 C3 C4 C5 . . . . 1.3(2) no
    C7 C3 C4 C5 . . . . -178.39(14) no
    C3 C4 C5 C6 . . . . -0.2(2) no
    C4 C5 C6 C1 . . . . -1.0(2) no
    C4 C5 C6 C8 . . . . 177.08(13) no
    C1 C6 C8 N9 . . . . -174.48(12) no
    C1 C6 C8 C12 . . . . 6.60(18) no
    C5 C6 C8 N9 . . . . 7.46(19) no
    C5 C6 C8 C12 . . . . -171.46(12) no
    N9 C8 C12 C11 . . . . -17.21(13) no
    C6 C8 C12 C11 . . . . 161.79(11) no
    O10 C11 C12 C8 . . . . 23.18(11) no
    O13 C11 C12 C8 . . . . -93.75(11) no
    C14 C11 C12 C8 . . . . 139.58(11) no
    O10 C11 C14 O15 . . . . 66.25(13) no
    O10 C11 C14 C18 . . . . -113.10(16) no
    O13 C11 C14 O15 . . . . -172.95(11) no
    O13 C11 C14 C18 . . . . 7.7(2) no
    C12 C11 C14 O15 . . . . -47.91(16) no
    C12 C11 C14 C18 . . . . 132.74(15) no
    O15 C14 C18 C17 . . . . -0.11(16) no
    C11 C14 C18 C17 . . . . 179.27(13) no
    O15 C16 C17 C18 . . . . -0.49(16) no
    O15 C16 C17 C22 . . . . 179.71(13) no
    C19 C16 C17 C18 . . . . 179.07(17) no
    C19 C16 C17 C22 . . . . -0.7(2) no
    O15 C16 C19 C20 . . . . 179.82(17) no
    C17 C16 C19 C20 . . . . 0.3(3) no
    C16 C17 C18 C14 . . . . 0.36(16) no
    C22 C17 C18 C14 . . . . -179.89(16) no
    C16 C17 C22 C21 . . . . 0.6(2) no
    C18 C17 C22 C21 . . . . -179.14(16) no
    C16 C19 C20 C21 . . . . 0.2(3) no
    C19 C20 C21 C22 . . . . -0.3(3) no
    C20 C21 C22 C17 . . . . -0.1(3) no
loop_
    _geom_hbond_atom_site_label_D
    _geom_hbond_atom_site_label_H
    _geom_hbond_atom_site_label_A
    _geom_hbond_site_symmetry_A
    _geom_hbond_distance_DH
    _geom_hbond_distance_HA
    _geom_hbond_distance_DA
    _geom_hbond_angle_DHA
    _geom_hbond_publ_flag
    O13 H13 N9 4_554 0.82 2.17 2.9352(15) 156 yes
    C2 H2 O10 2_547 0.93 2.46 3.2328(17) 141 yes
    C7 H7C O15 3_558 0.96 2.58 3.175(2) 121 yes
    C18 H18 O10 4_554 0.93 2.54 3.4183(17) 158 yes
