# Supplementary material for: Crystal structure of 5-(1-benzo­furan-2-yl)-3-(4-methyl­phen­yl)-4,5-di­hydro-1,2-oxazol-5-ol
Source: Acta Crystallogr E Crystallogr Commun. 2015 Jun 17;71(Pt 7):o492–3. doi: 10.1107/S2056989015011263 (PMC4518973; doi:10.1107/S2056989015011263)
Supplement: Supplementary file 2 [file e-71-0o492-Isup2.hkl]

# 
# h,k,l, Fc-squared, Fo-squared, sigma(Fo-squared) and status flag 
# 
data_I
_shelx_title ' BI1 in P2(1)/c' 
_shelx_refln_list_code          4 
_shelx_F_calc_maximum      109.92 
_exptl_crystal_F_000       616.00 
_reflns_d_resolution_high  0.7659 
 
loop_ 
 _symmetry_equiv_pos_as_xyz 
 'x, y, z' 
 '-x, y+1/2, -z+1/2' 
 '-x, -y, -z' 
 'x, -y-1/2, z-1/2' 
 
_cell_length_a    10.2200 
_cell_length_b    14.2289 
_cell_length_c    10.2474 
_cell_angle_alpha  90.000 
_cell_angle_beta   93.058 
_cell_angle_gamma  90.000 
 
_shelx_F_squared_multiplier     1.000 
 
loop_ 
 _refln_index_h 
 _refln_index_k 
 _refln_index_l 
 _refln_F_squared_calc 
 _refln_F_squared_meas 
 _refln_F_squared_sigma 
 _refln_observed_status 
   1   0   0     2459.58     2221.51    122.74 o 
   2   0   0      849.85      825.41     15.73 o 
   3   0   0     4273.51     3918.61     78.42 o 
   4   0   0       67.20       83.80      2.30 o 
   5   0   0      198.29      209.12      4.82 o 
   6   0   0        0.99        1.59      0.41 o 
   7   0   0      253.95      231.76      5.45 o 
   8   0   0      112.14      126.23      4.13 o 
   9   0   0      749.86      768.32     22.97 o 
  10   0   0       53.83       54.62      4.95 o 
  11   0   0      385.34      383.82     13.95 o 
  12   0   0      126.46      146.95      8.21 o 
  13   0   0        5.79        9.41      3.42 o 
   1   1   0     2795.52     2464.90     60.98 o 
   2   1   0     1471.83     1341.24     16.55 o 
   3   1   0     1620.10     1541.76     21.87 o 
   4   1   0      839.69      805.30     12.29 o 
   5   1   0      561.83      584.96      9.42 o 
   6   1   0       13.96        9.12      0.46 o 
   7   1   0       74.40       68.91      1.49 o 
   8   1   0        7.14        7.01      0.65 o 
   9   1   0       64.49       72.20      2.28 o 
  10   1   0       57.60       57.78      2.19 o 
  11   1   0       59.34       57.13      4.98 o 
  12   1   0      100.64      121.04      7.15 o 
  13   1   0        1.28       -0.02      2.27 o 
   0   2   0      216.53      197.40      3.25 o 
   1   2   0       28.54       26.19      0.33 o 
   2   2   0     1992.29     1949.33     24.49 o 
   3   2   0       57.91       64.71      1.01 o 
   4   2   0      287.24      280.27      4.01 o 
   5   2   0       32.43       41.00      0.93 o 
   6   2   0      353.57      351.78      6.05 o 
   7   2   0      141.40      144.90      2.78 o 
   8   2   0       14.74       13.47      0.82 o 
   9   2   0      156.81      154.43      3.40 o 
  10   2   0        0.03       -0.11      0.72 o 
  11   2   0       17.99       18.16      1.83 o 
  12   2   0        0.53        4.64      1.80 o 
  13   2   0        0.06       -0.73      1.69 o 
   1   3   0        0.93        0.97      0.08 o 
   2   3   0      406.87      435.76      5.86 o 
   3   3   0        6.54        5.35      0.22 o 
   4   3   0      166.38      156.91      2.32 o 
   5   3   0       15.15       16.11      0.50 o 
   6   3   0      273.44      259.40      4.77 o 
   7   3   0       62.73       71.48      1.58 o 
   8   3   0       63.09       68.48      1.62 o 
   9   3   0       37.10       33.98      1.29 o 
  10   3   0       38.72       38.18      2.13 o 
  11   3   0        0.14       -0.63      1.02 o 
  12   3   0        0.34        2.78      1.61 o 
  13   3   0       60.74       54.07      5.30 o 
   1   4   0     3466.23     3366.79     63.20 o 
   2   4   0        3.10        1.54      0.34 o 
   3   4   0     1046.20     1069.62     16.25 o 
   4   4   0      287.32      270.71      4.45 o 
   5   4   0      443.05      496.99      7.75 o 
   6   4   0      709.51      707.30     11.87 o 
   7   4   0       67.94       68.06      1.53 o 
   8   4   0       35.73       34.59      1.07 o 
   9   4   0      283.83      282.44      7.94 o 
  10   4   0       50.27       49.89      2.54 o 
  11   4   0        2.82        2.72      1.24 o 
  12   4   0       80.92       88.04      4.34 o 
   1   5   0      137.88      125.93      2.68 o 
   2   5   0      287.60      287.89      4.18 o 
   3   5   0      442.00      396.57      5.97 o 
   4   5   0        3.28        1.99      0.22 o 
   5   5   0      597.39      649.21      9.73 o 
   6   5   0       78.45       85.18      1.77 o 
   7   5   0       46.18       49.55      1.24 o 
   8   5   0       22.04       23.64      0.96 o 
   9   5   0       68.74       67.75      5.17 o 
  10   5   0       90.38       81.74      3.57 o 
  11   5   0        0.40        1.38      1.18 o 
  12   5   0       29.56       34.56      2.60 o 
   0   6   0      960.20      918.10     18.55 o 
   1   6   0      540.89      651.71      9.34 o 
   2   6   0       40.28       35.26      0.70 o 
   3   6   0      173.63      173.90      2.75 o 
   4   6   0      771.11      747.48     11.50 o 
   5   6   0        0.77        2.57      0.35 o 
   6   6   0      141.22      140.14      2.68 o 
   7   6   0      453.78      459.74      7.90 o 
   8   6   0       23.41       20.92      0.96 o 
   9   6   0       42.93       40.69      2.22 o 
  10   6   0        9.41       11.45      1.52 o 
  11   6   0        1.51        0.27      1.18 o 
  12   6   0       11.58        9.58      1.68 o 
   1   7   0     1267.30     1341.29     20.42 o 
   2   7   0       28.48       31.75      0.67 o 
   3   7   0       19.06       19.27      0.55 o 
   4   7   0       34.23       30.51      0.79 o 
   5   7   0       85.90       83.57      1.56 o 
   6   7   0        0.03        0.12      0.31 o 
   7   7   0       13.61       12.92      0.69 o 
   8   7   0      278.12      283.43      6.21 o 
   9   7   0       19.94       14.64      1.60 o 
  10   7   0       13.29       10.63      1.51 o 
  11   7   0        3.98        4.43      1.34 o 
  12   7   0        6.97        6.75      1.55 o 
   0   8   0      576.00      549.33     12.87 o 
   1   8   0      356.65      385.11      5.84 o 
   2   8   0       59.18       53.81      1.07 o 
   3   8   0       44.04       39.80      0.87 o 
   4   8   0       13.73       14.84      0.55 o 
   5   8   0       13.41       13.98      0.57 o 
   6   8   0      150.97      143.64      4.41 o 
   7   8   0      171.64      172.60      3.44 o 
   8   8   0        2.48        1.54      0.79 o 
   9   8   0      111.34      104.99      4.22 o 
  10   8   0        8.58        6.53      1.32 o 
  11   8   0        0.01        0.48      1.14 o 
  12   8   0       14.77       17.60      3.67 o 
   1   9   0      438.73      493.82      7.42 o 
   2   9   0       48.00       49.01      1.04 o 
   3   9   0       33.49       31.91      0.79 o 
   4   9   0       40.45       29.55      0.87 o 
   5   9   0      225.67      235.02      3.93 o 
   6   9   0      345.95      340.52      7.99 o 
   7   9   0      436.25      454.66      9.05 o 
   8   9   0       40.75       47.98      2.22 o 
   9   9   0        6.74        6.15      1.29 o 
  10   9   0        1.17        0.23      1.36 o 
  11   9   0        0.07        0.68      1.36 o 
   0  10   0     1078.26     1056.68     22.80 o 
   1  10   0       15.88       24.26      0.74 o 
   2  10   0        3.01        1.86      0.32 o 
   3  10   0       18.61       19.42      0.65 o 
   4  10   0       47.55       49.89      1.18 o 
   5  10   0       40.61       38.03      1.16 o 
   6  10   0       63.31       63.61      1.75 o 
   7  10   0       47.96       50.44      1.83 o 
   8  10   0        5.41        7.43      1.08 o 
   9  10   0       37.61       40.35      2.50 o 
  10  10   0        0.11       -0.91      1.10 o 
  11  10   0        5.66        8.16      1.51 o 
   1  11   0       95.74       91.91      1.82 o 
   2  11   0        0.18       -0.30      0.30 o 
   3  11   0        0.51        0.09      0.37 o 
   4  11   0       55.16       55.31      1.53 o 
   5  11   0        0.51        2.02      0.52 o 
   6  11   0       60.98       61.93      2.24 o 
   7  11   0       12.21       12.85      1.06 o 
   8  11   0       31.12       34.67      2.26 o 
   9  11   0       55.81       58.00      4.18 o 
  10  11   0        1.12       -0.23      1.14 o 
   0  12   0        7.87       11.79      1.45 o 
   1  12   0       19.22       14.85      0.72 o 
   2  12   0       35.16       31.16      0.96 o 
   3  12   0        1.96        1.81      0.45 o 
   4  12   0       42.91       43.89      1.38 o 
   5  12   0       49.61       50.91      1.67 o 
   6  12   0      159.52      155.34      4.05 o 
   7  12   0        3.03        2.06      0.82 o 
   8  12   0        0.85       -0.99      0.99 o 
   9  12   0       19.37       16.46      1.74 o 
  10  12   0        1.38        0.02      1.18 o 
   1  13   0        5.31        8.84      0.64 o 
   2  13   0        0.01        0.04      0.43 o 
   3  13   0       33.33       35.16      1.23 o 
   4  13   0       12.57       10.58      0.82 o 
   5  13   0       19.44       25.65      1.40 o 
   6  13   0       19.39       21.87      1.52 o 
   7  13   0        0.19        0.38      0.81 o 
   8  13   0       11.88       10.25      1.46 o 
   9  13   0       19.03       21.52      1.95 o 
   0  14   0      563.80      513.44     15.35 o 
   1  14   0       34.18       40.60      1.45 o 
   2  14   0        0.85       -0.31      0.53 o 
   3  14   0        0.88        1.49      0.57 o 
   4  14   0        1.41        1.12      0.69 o 
   5  14   0        7.42        5.78      0.89 o 
   6  14   0       36.58       34.97      1.77 o 
   7  14   0       11.22       12.40      1.35 o 
   8  14   0        0.37       -0.71      1.08 o 
   1  15   0       80.68       72.21      2.60 o 
   2  15   0       44.42       44.87      1.66 o 
   3  15   0       10.69        9.99      0.93 o 
   4  15   0        0.39        0.57      0.71 o 
   5  15   0        3.40        2.75      0.87 o 
   6  15   0       18.04       14.44      1.25 o 
   7  15   0        4.66        3.79      1.17 o 
   0  16   0        0.90        3.11      1.20 o 
   1  16   0        0.07        0.62      0.69 o 
   2  16   0        3.27        2.69      0.80 o 
   3  16   0        0.98        0.63      0.67 o 
   4  16   0        2.98        2.93      0.86 o 
   5  16   0       12.10       11.54      1.20 o 
   6  16   0       12.62       14.31      1.44 o 
   1  17   0        1.59        1.78      0.82 o 
   2  17   0        5.06        6.77      0.99 o 
   3  17   0        1.31        3.19      0.84 o 
   4  17   0        1.13        1.38      0.94 o 
   5  17   0        3.02        2.05      1.39 o 
   0  18   0        0.07        0.51      1.12 o 
   1  18   0        0.86        0.57      0.84 o 
   2  18   0        6.82       10.69      1.30 o 
   3  18   0        3.23        2.48      2.02 o 
 -13   1   1        0.00       -0.75      1.81 o 
 -12   1   1        0.09       -0.53      1.30 o 
 -11   1   1      126.17      124.17      3.96 o 
 -10   1   1       55.16       64.56      3.24 o 
  -9   1   1      974.12      923.06     19.25 o 
  -8   1   1      234.43      247.02      4.54 o 
  -7   1   1      181.02      180.10      4.06 o 
  -6   1   1      317.99      309.98      5.13 o 
  -5   1   1       95.19       90.76      1.89 o 
  -4   1   1      461.58      505.23      7.51 o 
  -3   1   1     1928.64     1829.63     26.45 o 
  -2   1   1      460.79      444.32      5.77 o 
  -1   1   1     1091.72     1033.43     17.39 o 
   0   1   1      881.96      830.40     16.45 o 
   1   1   1     1438.42     1339.05     17.37 o 
   2   1   1     8692.26     5607.26    309.67 o 
   3   1   1     1020.56     1033.02     15.26 o 
   4   1   1      179.02      204.54      3.33 o 
   5   1   1       20.18       25.87      0.72 o 
   6   1   1        8.08        4.76      0.36 o 
   7   1   1       15.65       23.48      0.82 o 
   8   1   1        0.89       -0.34      0.54 o 
   9   1   1       33.53       30.29      1.34 o 
  10   1   1        1.72        2.37      0.79 o 
  11   1   1       17.76       19.09      2.10 o 
  12   1   1       30.93       35.29      2.86 o 
  13   1   1       14.28       10.43      2.22 o 
 -13   2   1        0.38        0.75      1.59 o 
 -12   2   1        2.16        4.60      1.84 o 
 -11   2   1       57.19       62.96      3.56 o 
 -10   2   1       24.69       30.71      1.98 o 
  -9   2   1       17.68       20.08      1.26 o 
  -8   2   1       33.29       25.80      0.92 o 
  -7   2   1       32.22       29.75      0.85 o 
  -6   2   1      251.11      291.00      4.86 o 
  -5   2   1      354.91      363.29      5.50 o 
  -4   2   1     1101.35     1133.82     16.53 o 
  -3   2   1      397.99      419.72      5.67 o 
  -2   2   1      206.78      198.52      2.53 o 
  -1   2   1      115.01      105.73      1.59 o 
   2   2   1     6384.88     5384.76    171.57 o 
   3   2   1     1256.98     1285.52     18.23 o 
   4   2   1      149.57      171.81      2.71 o 
   5   2   1     1287.60     1380.67     21.79 o 
   6   2   1      139.16      152.41      2.72 o 
   7   2   1       57.33       52.28      1.29 o 
   8   2   1       46.73       44.24      1.38 o 
   9   2   1      338.69      328.17      8.55 o 
  10   2   1        5.10        4.46      1.00 o 
  11   2   1        2.72        0.63      1.03 o 
  12   2   1      200.05      234.97      8.21 o 
  13   2   1       20.73       19.73      2.74 o 
 -13   3   1        0.11        0.13      1.67 o 
 -12   3   1       24.24       25.78      2.73 o 
 -11   3   1       89.59       99.46      4.21 o 
 -10   3   1       21.92       19.42      1.29 o 
  -9   3   1      825.17      825.77     18.36 o 
  -8   3   1      163.07      157.67      3.17 o 
  -7   3   1      252.28      233.08      4.18 o 
  -6   3   1      239.44      250.73      4.21 o 
  -5   3   1      534.19      569.98      9.12 o 
  -4   3   1     1167.25     1232.67     17.96 o 
  -3   3   1     4525.10     4192.20     63.05 o 
  -2   3   1      241.09      240.21      3.79 o 
  -1   3   1      182.16      194.38      3.72 o 
   1   3   1     2218.26     2165.47     27.25 o 
   2   3   1      176.57      199.74      2.62 o 
   3   3   1      296.61      281.04      3.87 o 
   4   3   1       31.92       22.82      0.57 o 
   5   3   1       66.80       68.34      1.33 o 
   6   3   1        6.93        5.89      0.42 o 
   7   3   1      118.86      123.56      2.35 o 
   8   3   1      739.23      743.97     13.99 o 
   9   3   1       59.17       70.20      2.00 o 
  10   3   1        2.49        2.32      0.91 o 
  11   3   1        4.33        4.05      1.34 o 
  12   3   1        4.62        6.74      1.90 o 
 -13   4   1        8.81        6.85      3.18 o 
 -12   4   1       58.70       69.36      6.00 o 
 -11   4   1      120.08      125.34      4.95 o 
 -10   4   1       16.00       15.88      2.38 o 
  -9   4   1       42.37       43.72      1.86 o 
  -8   4   1        0.01        0.10      0.35 o 
  -7   4   1       54.03       54.72      1.30 o 
  -6   4   1       35.87       35.83      0.99 o 
  -5   4   1       86.44       96.83      1.71 o 
  -4   4   1      213.91      240.37      3.69 o 
  -3   4   1      198.00      191.40      3.92 o 
  -2   4   1        3.99        3.13      0.21 o 
  -1   4   1       30.69       29.34      0.55 o 
   0   4   1      722.94      699.11      9.94 o 
   1   4   1     6035.48     5657.58    185.76 o 
   2   4   1      148.46      166.51      2.29 o 
   3   4   1        0.07        1.39      0.17 o 
   4   4   1      130.49      136.77      2.23 o 
   5   4   1       33.91       39.59      0.87 o 
   6   4   1       75.41       74.23      1.58 o 
   7   4   1       16.73       20.92      0.78 o 
   8   4   1      130.46      127.20      2.72 o 
   9   4   1       22.56       26.68      1.23 o 
  10   4   1       43.48       40.26      2.07 o 
  11   4   1       11.51       10.67      1.42 o 
  12   4   1        4.38        7.11      1.88 o 
 -12   5   1        7.71        5.87      1.50 o 
 -11   5   1       65.81       71.03      4.13 o 
 -10   5   1       43.32       41.14      2.95 o 
  -9   5   1       13.91       15.73      1.20 o 
  -8   5   1      129.49      126.73      2.78 o 
  -7   5   1        0.89        0.66      0.34 o 
  -6   5   1        7.77        7.93      0.48 o 
  -5   5   1      345.07      373.53      6.08 o 
  -4   5   1        4.23        6.38      0.31 o 
  -3   5   1        6.42        6.56      0.28 o 
  -2   5   1      276.90      258.62      3.74 o 
  -1   5   1     1115.19     1114.73     18.34 o 
   0   5   1        0.34        0.98      0.18 o 
   1   5   1      584.67      580.45      8.06 o 
   2   5   1      508.56      518.22      7.01 o 
   3   5   1      938.93      901.96     12.89 o 
   4   5   1      163.87      153.62      2.51 o 
   5   5   1        0.14        0.26      0.28 o 
   6   5   1        0.69        0.64      0.32 o 
   7   5   1        3.00        2.44      0.42 o 
   8   5   1        2.26        1.46      0.53 o 
   9   5   1        6.89        7.01      0.84 o 
  10   5   1        0.23       -0.52      0.96 o 
  11   5   1        0.57        1.49      1.22 o 
  12   5   1        5.09        3.92      1.45 o 
 -12   6   1       20.81       19.31      2.04 o 
 -11   6   1        1.36        0.55      1.18 o 
 -10   6   1       13.33       15.15      1.68 o 
  -9   6   1       43.65       49.11      2.62 o 
  -8   6   1        0.98        0.73      0.48 o 
  -7   6   1        2.42        2.38      0.39 o 
  -6   6   1       44.26       50.16      1.16 o 
  -5   6   1       13.50       16.62      0.60 o 
  -4   6   1      218.66      236.75      3.80 o 
  -3   6   1        8.29        9.18      0.36 o 
  -2   6   1      205.86      220.69      3.24 o 
  -1   6   1     1780.33     1806.90     27.34 o 
   0   6   1       34.45       39.61      0.77 o 
   1   6   1      161.97      210.19      3.12 o 
   2   6   1      123.72      115.61      1.89 o 
   3   6   1       50.63       55.09      1.02 o 
   4   6   1      187.77      208.62      3.31 o 
   5   6   1      110.27      114.75      2.06 o 
   6   6   1       67.30       66.22      1.50 o 
   7   6   1       20.65       24.23      1.21 o 
   8   6   1        1.09        0.59      0.57 o 
   9   6   1      208.18      213.79      5.40 o 
  10   6   1        8.14        8.64      1.49 o 
  11   6   1        4.06        2.58      1.28 o 
  12   6   1       66.42       74.77      3.88 o 
 -12   7   1        2.65        1.79      1.28 o 
 -11   7   1        0.31        1.50      1.13 o 
 -10   7   1       19.01       18.86      2.26 o 
  -9   7   1      275.95      266.68      8.60 o 
  -8   7   1       61.33       64.45      1.90 o 
  -7   7   1       20.80       20.29      0.82 o 
  -6   7   1        0.37       -0.05      0.31 o 
  -5   7   1        0.03        0.11      0.27 o 
  -4   7   1       37.94       37.80      0.89 o 
  -3   7   1       39.41       32.60      0.96 o 
  -2   7   1      205.93      192.15      2.98 o 
  -1   7   1      375.09      339.83      5.33 o 
   0   7   1     5674.03     5703.67     97.08 o 
   1   7   1      310.47      280.08      4.40 o 
   2   7   1      218.19      197.97      3.11 o 
   3   7   1      873.58      846.90     13.05 o 
   4   7   1      231.30      219.69      3.38 o 
   5   7   1      275.87      267.12      4.23 o 
   6   7   1       25.08       23.71      0.76 o 
   7   7   1        2.45        2.09      0.47 o 
   8   7   1      282.04      274.32      6.10 o 
   9   7   1      158.91      168.10      5.12 o 
  10   7   1        0.04       -1.01      1.09 o 
  11   7   1       17.85       18.48      2.56 o 
  12   7   1        6.12        4.89      1.55 o 
 -12   8   1        5.24       13.57      3.18 o 
 -11   8   1       31.91       31.01      2.52 o 
 -10   8   1      169.16      163.34      5.90 o 
  -9   8   1       40.17       39.76      2.38 o 
  -8   8   1      105.99       99.29      3.35 o 
  -7   8   1      141.23      140.33      3.16 o 
  -6   8   1       16.76       16.25      0.77 o 
  -5   8   1        4.63        5.41      0.39 o 
  -4   8   1       55.41       53.07      1.17 o 
  -3   8   1       83.52       88.13      1.52 o 
  -2   8   1      173.33      164.80      2.73 o 
  -1   8   1      240.40      242.27      4.03 o 
   0   8   1     1990.30     2025.11     33.33 o 
   1   8   1      118.21      195.94      3.79 o 
   2   8   1      713.11      763.07     11.37 o 
   3   8   1       20.06       19.68      0.68 o 
   4   8   1       95.33       94.72      1.78 o 
   5   8   1      172.89      174.35      2.90 o 
   6   8   1       21.01       18.42      0.78 o 
   7   8   1        0.15        0.14      0.48 o 
   8   8   1        3.45        5.69      0.88 o 
   9   8   1       47.02       52.71      2.92 o 
  10   8   1        4.64        2.86      1.29 o 
  11   8   1        7.06        5.67      1.46 o 
 -11   9   1        0.63       -0.38      1.12 o 
 -10   9   1       17.41       15.99      1.68 o 
  -9   9   1        1.29        2.21      1.24 o 
  -8   9   1        3.85        5.38      0.96 o 
  -7   9   1      217.40      220.92      4.70 o 
  -6   9   1       20.36       20.70      0.91 o 
  -5   9   1        0.74        0.90      0.31 o 
  -4   9   1      116.38      111.16      2.01 o 
  -3   9   1       27.71       22.55      0.66 o 
  -2   9   1       21.07       18.95      0.58 o 
  -1   9   1        7.00        7.29      0.43 o 
   0   9   1      103.79      103.69      1.92 o 
   1   9   1      244.95      245.89      3.97 o 
   2   9   1       97.84       94.91      1.69 o 
   3   9   1       21.95       26.36      0.73 o 
   4   9   1      559.47      581.55      9.16 o 
   5   9   1        0.10       -0.33      0.33 o 
   6   9   1       11.11       10.91      0.61 o 
   7   9   1       77.12       83.04      3.67 o 
   8   9   1        3.68        4.09      1.02 o 
   9   9   1       18.88       17.24      1.77 o 
  10   9   1        7.78        4.59      1.40 o 
  11   9   1       25.50       30.40      2.38 o 
 -11  10   1        0.43        1.88      1.38 o 
 -10  10   1        5.97        5.18      1.23 o 
  -9  10   1        0.11        1.00      1.03 o 
  -8  10   1       67.45       71.67      3.19 o 
  -7  10   1        0.71       -0.11      0.58 o 
  -6  10   1       23.06       19.96      0.93 o 
  -5  10   1      383.18      376.01      7.44 o 
  -4  10   1      619.66      604.34      9.48 o 
  -3  10   1       27.51       21.77      0.69 o 
  -2  10   1        4.10        3.18      0.33 o 
  -1  10   1        0.38        0.27      0.31 o 
   0  10   1      306.77      290.88      5.27 o 
   1  10   1        8.36       10.93      0.53 o 
   2  10   1       24.35       26.51      0.78 o 
   3  10   1       54.15       58.03      1.22 o 
   4  10   1       70.36       74.63      1.61 o 
   5  10   1        6.02        4.81      0.49 o 
   6  10   1      269.16      263.00     10.22 o 
   7  10   1      287.88      266.21      6.35 o 
   8  10   1        3.31        3.54      0.95 o 
   9  10   1       69.17       64.95      5.89 o 
  10  10   1        0.28        1.38      1.30 o 
  11  10   1        4.29        4.29      1.68 o 
 -10  11   1        6.69        5.54      1.48 o 
  -9  11   1       45.70       41.99      2.50 o 
  -8  11   1       10.37       13.34      1.48 o 
  -7  11   1       10.62       10.62      0.98 o 
  -6  11   1      113.71      113.82      2.89 o 
  -5  11   1      170.02      170.46      3.59 o 
  -4  11   1       80.08       83.49      2.40 o 
  -3  11   1      136.31      134.62      2.43 o 
  -2  11   1        3.35        1.50      0.34 o 
  -1  11   1       56.73       57.88      1.39 o 
   0  11   1      648.03      602.51     10.14 o 
   1  11   1       80.36       70.81      1.50 o 
   2  11   1       14.60       15.97      0.70 o 
   3  11   1        3.58        5.61      0.47 o 
   4  11   1       16.57       16.60      0.76 o 
   5  11   1       24.68       25.44      1.14 o 
   6  11   1        8.38       11.31      0.98 o 
   7  11   1       38.08       36.51      1.69 o 
   8  11   1      105.00      101.57      3.33 o 
   9  11   1       44.07       44.93      3.71 o 
  10  11   1        5.29        4.59      1.45 o 
 -10  12   1        0.02       -0.20      1.08 o 
  -9  12   1        3.79        4.39      1.15 o 
  -8  12   1        2.14        1.13      1.01 o 
  -7  12   1        3.58        2.92      0.80 o 
  -6  12   1        4.19        4.27      0.70 o 
  -5  12   1      808.32      803.54     14.94 o 
  -4  12   1      532.62      519.31      9.81 o 
  -3  12   1      257.55      252.16      4.57 o 
  -2  12   1       81.38       74.88      1.76 o 
  -1  12   1        6.29        5.83      0.97 o 
   0  12   1       36.58       35.17      1.12 o 
   1  12   1      478.84      449.29      8.11 o 
   2  12   1       98.67       92.82      1.96 o 
   3  12   1        7.05        8.11      0.60 o 
   4  12   1       33.22       31.89      1.24 o 
   5  12   1        5.35        7.17      0.84 o 
   6  12   1      435.44      446.63     10.12 o 
   7  12   1      264.25      278.59      6.71 o 
   8  12   1        0.05        0.31      0.93 o 
   9  12   1        1.14       -0.09      1.20 o 
  10  12   1       19.39       15.53      3.67 o 
  -9  13   1       16.36       18.03      1.75 o 
  -8  13   1        3.52        3.97      1.50 o 
  -7  13   1        0.74        0.24      0.83 o 
  -6  13   1       15.46       20.16      1.61 o 
  -5  13   1        5.40        6.71      0.93 o 
  -4  13   1        1.11        1.60      0.55 o 
  -3  13   1       22.37       19.34      0.90 o 
  -2  13   1      171.76      172.41      3.46 o 
  -1  13   1      144.10      141.23      3.02 o 
   0  13   1      176.20      178.60      3.69 o 
   1  13   1       34.85       35.19      1.22 o 
   2  13   1        8.90        5.77      0.64 o 
   3  13   1       19.23       19.37      1.04 o 
   4  13   1        1.31        2.93      0.77 o 
   5  13   1        4.10        3.64      0.82 o 
   6  13   1        5.61        6.62      0.98 o 
   7  13   1       58.80       65.41      2.51 o 
   8  13   1       44.98       49.41      3.20 o 
   9  13   1       12.16       15.19      1.96 o 
  -8  14   1        1.32        0.51      1.06 o 
  -7  14   1        0.13        0.38      0.84 o 
  -6  14   1       30.62       31.51      1.82 o 
  -5  14   1       51.88       58.57      2.31 o 
  -4  14   1       47.38       51.23      2.38 o 
  -3  14   1       21.89       24.08      1.16 o 
  -2  14   1       15.62       15.38      0.86 o 
  -1  14   1       13.86       12.45      0.79 o 
   0  14   1      142.01      129.17      2.89 o 
   1  14   1        1.47        1.62      0.60 o 
   2  14   1       53.15       41.69      1.57 o 
   3  14   1       27.54       25.68      1.29 o 
   4  14   1        2.52        1.83      0.76 o 
   5  14   1        0.12        0.21      0.74 o 
   6  14   1        6.16        8.64      1.06 o 
   7  14   1       38.06       42.93      2.27 o 
   8  14   1        1.21        2.62      1.43 o 
  -7  15   1        0.07       -0.59      1.42 o 
  -6  15   1        0.11       -0.83      1.25 o 
  -5  15   1        4.43        5.22      1.12 o 
  -4  15   1       11.19       16.04      1.31 o 
  -3  15   1        5.90        6.68      0.85 o 
  -2  15   1        0.75        0.13      0.58 o 
  -1  15   1        5.22        3.07      0.64 o 
   0  15   1       33.04       29.64      1.29 o 
   1  15   1       13.22       10.74      0.90 o 
   2  15   1       30.22       24.03      1.31 o 
   3  15   1        0.13       -0.20      0.64 o 
   4  15   1       24.80       21.47      1.40 o 
   5  15   1       27.82       30.09      1.68 o 
   6  15   1       10.14       13.66      1.29 o 
   7  15   1        5.87        6.18      1.19 o 
  -6  16   1        0.02       -0.42      1.53 o 
  -5  16   1       20.84       20.01      2.02 o 
  -4  16   1        6.42        5.41      1.01 o 
  -3  16   1        1.35        0.91      0.68 o 
  -2  16   1        0.06       -0.14      0.67 o 
  -1  16   1        0.59        0.36      0.65 o 
   0  16   1        0.03        0.19      0.65 o 
   1  16   1        1.21        1.62      0.75 o 
   2  16   1        0.81        1.58      0.77 o 
   3  16   1        3.41        3.76      0.86 o 
   4  16   1        0.02       -0.27      0.77 o 
   5  16   1        4.20        3.99      1.04 o 
   6  16   1        1.01        0.87      0.91 o 
  -5  17   1       12.00       11.79      1.96 o 
  -4  17   1        1.17        3.86      1.29 o 
  -3  17   1       20.67       23.28      2.23 o 
  -2  17   1        2.44        1.71      0.78 o 
  -1  17   1        0.12        0.45      0.77 o 
   0  17   1       32.34       22.79      1.60 o 
   1  17   1        0.38        1.10      0.78 o 
   2  17   1        0.12       -0.67      0.67 o 
   3  17   1        2.63        3.84      0.88 o 
   4  17   1        4.55        3.81      0.95 o 
   5  17   1       21.08       22.75      2.79 o 
  -3  18   1        5.80       10.90      2.35 o 
  -2  18   1        0.00       -0.01      0.90 o 
  -1  18   1       11.82       12.81      1.18 o 
   0  18   1       18.60       18.32      1.40 o 
   1  18   1        4.65        3.95      1.21 o 
   2  18   1       14.03       13.16      1.28 o 
   3  18   1        9.39       11.63      2.00 o 
 -13   0   2       15.70       20.78      4.16 o 
 -12   0   2       37.79       30.44      4.65 o 
 -11   0   2        2.90       -0.37      1.26 o 
 -10   0   2      226.68      231.10      8.78 o 
  -9   0   2        0.08       -0.93      0.93 o 
  -8   0   2     2647.76     2743.03     64.05 o 
  -7   0   2      213.79      181.87      4.38 o 
  -6   0   2      345.18      386.84      9.67 o 
  -5   0   2      509.29      544.10     11.88 o 
  -4   0   2     2732.70     2818.64     60.18 o 
  -3   0   2     3052.17     2874.02     60.52 o 
  -2   0   2      200.25      200.69      4.88 o 
  -1   0   2      126.44      111.09      2.17 o 
   3   0   2     2013.05     2043.26     41.18 o 
   4   0   2       70.15      104.00      3.22 o 
   5   0   2      752.88      797.10     18.70 o 
   6   0   2       14.88       14.07      0.80 o 
   7   0   2      119.67      117.64      3.09 o 
   8   0   2     1566.64     1461.11     38.53 o 
   9   0   2       14.00        8.35      1.14 o 
  10   0   2        1.23        2.45      1.76 o 
  11   0   2        6.76        7.48      2.24 o 
  12   0   2       16.71       15.90      4.03 o 
  13   0   2       78.27       78.98      8.31 o 
 -13   1   2        1.11       -0.49      1.82 o 
 -12   1   2        2.05        1.27      1.29 o 
 -11   1   2       22.64       23.06      1.74 o 
 -10   1   2        9.10       13.97      1.24 o 
  -9   1   2       12.43       13.62      1.12 o 
  -8   1   2       76.83       75.48      1.82 o 
  -7   1   2      137.01      129.81      2.60 o 
  -6   1   2      174.81      151.30      2.57 o 
  -5   1   2     1326.53     1411.13     20.59 o 
  -4   1   2      107.89       87.78      1.49 o 
  -3   1   2      450.60      435.78      7.35 o 
  -2   1   2      237.74      243.24      3.48 o 
  -1   1   2      543.55      484.91      7.95 o 
   0   1   2        1.73        1.96      0.20 o 
   1   1   2      695.97      708.24     10.78 o 
   2   1   2      375.49      424.60      7.18 o 
   3   1   2      111.69      120.05      2.02 o 
   4   1   2     2610.72     2637.55     38.78 o 
   5   1   2        7.04       10.70      0.50 o 
   6   1   2      342.77      351.95      5.91 o 
   7   1   2      185.55      169.36      3.24 o 
   8   1   2        8.96        9.64      0.76 o 
   9   1   2      222.91      221.19      4.98 o 
  10   1   2        0.47        0.58      0.89 o 
  11   1   2        0.20        0.87      1.21 o 
  12   1   2       13.17       16.56      2.11 o 
 -13   2   2       12.25       12.92      4.22 o 
 -12   2   2        2.66        2.58      1.32 o 
 -11   2   2        5.36        4.28      1.29 o 
 -10   2   2        0.48        1.28      0.85 o 
  -9   2   2      174.60      171.78      4.48 o 
  -8   2   2       74.57       82.80      2.09 o 
  -7   2   2       77.09       69.57      1.56 o 
  -6   2   2        8.25        8.71      0.56 o 
  -5   2   2      160.71      170.06      3.01 o 
  -4   2   2      602.47      714.67     11.70 o 
  -3   2   2        9.27       11.55      0.36 o 
  -2   2   2      144.91      151.73      2.69 o 
  -1   2   2       27.22       16.53      0.48 o 
   0   2   2      995.57      986.79     13.84 o 
   1   2   2      124.77      114.77      1.79 o 
   2   2   2     2332.24     2234.76     31.41 o 
   3   2   2       36.00       27.12      0.64 o 
   4   2   2       35.85       40.70      1.07 o 
   5   2   2      182.35      190.17      3.33 o 
   6   2   2       12.03       12.85      0.65 o 
   7   2   2        0.91        0.34      0.37 o 
   8   2   2        1.18        1.56      0.57 o 
   9   2   2        7.09        5.38      0.79 o 
  10   2   2        0.00        0.55      0.89 o 
  11   2   2        7.86        7.41      1.55 o 
  12   2   2        8.26       10.54      1.86 o 
 -13   3   2        3.13        2.51      1.67 o 
 -12   3   2       36.17       34.93      3.86 o 
 -11   3   2      173.66      172.54      6.22 o 
 -10   3   2       39.26       40.15      2.38 o 
  -9   3   2       19.93       17.60      1.18 o 
  -8   3   2       14.99       16.91      1.35 o 
  -7   3   2        6.32        7.01      0.53 o 
  -6   3   2        9.13        6.67      0.45 o 
  -5   3   2       20.58       22.60      0.70 o 
  -4   3   2      568.16      642.87      9.13 o 
  -3   3   2      436.58      424.51      6.75 o 
  -2   3   2      191.52      213.70      3.33 o 
  -1   3   2      137.98      138.83      2.94 o 
   0   3   2       80.51       66.60      1.22 o 
   1   3   2       35.46       40.89      0.68 o 
   2   3   2       13.88       10.25      0.40 o 
   3   3   2      546.14      554.78      8.90 o 
   4   3   2       15.01       17.27      0.59 o 
   5   3   2      222.72      240.36      4.09 o 
   6   3   2       25.25       18.72      0.70 o 
   7   3   2        6.63        7.01      0.50 o 
   8   3   2      166.24      155.46      3.43 o 
   9   3   2       38.39       31.64      2.05 o 
  10   3   2        9.77        7.08      1.13 o 
  11   3   2        3.05        2.03      1.27 o 
  12   3   2       30.85       32.91      2.68 o 
 -12   4   2        5.74        5.99      1.53 o 
 -11   4   2       56.40       54.47      4.23 o 
 -10   4   2       73.86       76.95      3.43 o 
  -9   4   2      606.06      590.20     16.15 o 
  -8   4   2      305.85      307.47      7.17 o 
  -7   4   2      464.42      466.78      8.35 o 
  -6   4   2       86.09       80.25      1.76 o 
  -5   4   2      519.41      519.66      8.39 o 
  -4   4   2       58.63       71.77      1.75 o 
  -3   4   2      341.29      377.47      6.34 o 
  -2   4   2      398.27      394.25      6.91 o 
  -1   4   2      386.89      365.60      6.75 o 
   0   4   2     6540.06     6023.26    241.03 o 
   1   4   2       72.56       67.94      1.13 o 
   2   4   2      102.86      100.37      1.60 o 
   3   4   2      105.49      104.96      1.70 o 
   4   4   2       39.15       58.85      1.12 o 
   5   4   2      328.77      345.78      5.50 o 
   6   4   2       85.55       83.37      1.62 o 
   7   4   2      162.93      184.08      3.31 o 
   8   4   2      138.52      128.22      2.90 o 
   9   4   2        3.90        3.61      0.80 o 
  10   4   2        5.88        4.38      1.11 o 
  11   4   2        1.88        0.64      1.07 o 
  12   4   2        2.29        4.99      1.71 o 
 -12   5   2       17.40       21.96      2.11 o 
 -11   5   2       13.41       12.30      1.63 o 
 -10   5   2       61.45       50.97      2.78 o 
  -9   5   2       61.67       72.70      2.70 o 
  -8   5   2      156.40      146.78      3.56 o 
  -7   5   2        0.93        1.62      0.40 o 
  -6   5   2       65.78       70.17      1.75 o 
  -5   5   2      633.70      710.88     11.88 o 
  -4   5   2      294.57      270.70      4.13 o 
  -3   5   2       64.79       63.68      1.08 o 
  -2   5   2      331.24      326.78      6.42 o 
  -1   5   2     1523.69     1593.40     30.07 o 
   0   5   2     1725.96     1682.89     26.48 o 
   1   5   2       92.40       76.86      1.34 o 
   2   5   2       26.43       22.44      0.60 o 
   3   5   2      816.84      830.10     12.74 o 
   4   5   2      122.91      138.01      2.21 o 
   5   5   2      935.34      923.38     13.73 o 
   6   5   2       78.41       77.55      2.04 o 
   7   5   2      159.59      160.36      3.61 o 
   8   5   2       29.09       31.69      1.24 o 
   9   5   2      178.79      174.71      4.53 o 
  10   5   2        1.85        0.13      0.99 o 
  11   5   2        0.13        0.07      1.22 o 
  12   5   2        8.90       13.25      2.22 o 
 -12   6   2        1.63        1.10      1.27 o 
 -11   6   2       16.04       15.26      1.70 o 
 -10   6   2       60.65       52.70      3.94 o 
  -9   6   2      416.50      403.74     13.85 o 
  -8   6   2        6.10        8.75      0.80 o 
  -7   6   2      150.85      150.53      3.55 o 
  -6   6   2       10.91       11.70      0.61 o 
  -5   6   2      280.59      295.41      5.37 o 
  -4   6   2        7.83        8.68      0.55 o 
  -3   6   2      234.39      229.19      3.53 o 
  -2   6   2       60.26       50.81      1.47 o 
  -1   6   2      452.15      429.97      7.15 o 
   0   6   2      818.06      906.67     15.10 o 
   1   6   2     1343.45     1388.27     20.48 o 
   2   6   2     1445.79     1480.87     23.18 o 
   3   6   2      449.55      500.49      8.10 o 
   4   6   2      309.55      341.94      5.46 o 
   5   6   2      138.76      151.52      2.86 o 
   6   6   2       13.92       13.11      0.77 o 
   7   6   2       78.17       91.57      2.15 o 
   8   6   2      104.06      107.38      2.85 o 
   9   6   2       34.14       23.92      1.77 o 
  10   6   2        2.48        1.71      1.10 o 
  11   6   2       15.08       16.11      2.27 o 
  12   6   2       18.55       24.01      2.70 o 
 -12   7   2        0.07        1.72      1.19 o 
 -11   7   2        0.22        0.14      1.39 o 
 -10   7   2        6.53        4.68      1.24 o 
  -9   7   2        1.88        3.49      1.08 o 
  -8   7   2        3.38        2.11      0.70 o 
  -7   7   2        0.34       -0.18      0.46 o 
  -6   7   2       66.21       66.22      1.64 o 
  -5   7   2       12.05       11.54      0.58 o 
  -4   7   2       17.68       15.53      0.49 o 
  -3   7   2       11.46       13.17      0.43 o 
  -2   7   2        1.42        0.70      0.20 o 
  -1   7   2       27.73       27.32      0.68 o 
   0   7   2      616.28      585.64      9.07 o 
   1   7   2     2109.94     2153.44     39.54 o 
   2   7   2       66.79       80.42      1.42 o 
   3   7   2      509.41      543.98      9.18 o 
   4   7   2        0.32        0.20      0.32 o 
   5   7   2        5.75        9.79      0.54 o 
   6   7   2       12.06       11.22      0.68 o 
   7   7   2       18.38       16.59      0.99 o 
   8   7   2       30.04       28.20      1.32 o 
   9   7   2        9.86        8.61      1.02 o 
  10   7   2        0.20        0.55      1.17 o 
  11   7   2        0.33       -0.45      1.17 o 
  12   7   2        1.10        3.91      3.30 o 
 -11   8   2        0.99        0.13      1.13 o 
 -10   8   2       17.16       16.66      1.66 o 
  -9   8   2      103.93      106.78      4.18 o 
  -8   8   2       96.06       98.61      3.30 o 
  -7   8   2       16.16       17.68      1.06 o 
  -6   8   2        7.98        8.30      0.62 o 
  -5   8   2      734.12      737.93     12.36 o 
  -4   8   2       15.25       15.54      0.50 o 
  -3   8   2        1.93        1.27      0.19 o 
  -2   8   2      142.16      141.51      2.44 o 
  -1   8   2       70.32       67.31      1.25 o 
   0   8   2      510.06      536.63      8.36 o 
   1   8   2      200.23      205.60      3.37 o 
   2   8   2      163.05      159.16      2.89 o 
   3   8   2        3.77        2.75      0.37 o 
   4   8   2        5.45       10.36      0.61 o 
   5   8   2       17.69       18.01      0.78 o 
   6   8   2        2.90        3.68      0.55 o 
   7   8   2        2.61        2.61      0.64 o 
   8   8   2        9.68       12.60      1.05 o 
   9   8   2      116.96      121.32      4.06 o 
  10   8   2       27.79       27.23      2.22 o 
  11   8   2        4.87        2.54      1.64 o 
 -11   9   2        2.79        1.96      1.12 o 
 -10   9   2        0.87        0.01      0.98 o 
  -9   9   2        7.93       12.96      1.43 o 
  -8   9   2        2.42        3.92      0.82 o 
  -7   9   2        0.82       -0.20      0.54 o 
  -6   9   2       33.14       32.44      1.82 o 
  -5   9   2     1422.57     1408.59     24.31 o 
  -4   9   2      280.40      257.42      4.21 o 
  -3   9   2       14.81        9.59      0.40 o 
  -2   9   2       51.96       40.09      0.88 o 
  -1   9   2        7.00       10.77      0.44 o 
   0   9   2      101.43      103.04      1.90 o 
   1   9   2      473.68      523.93      8.47 o 
   2   9   2       10.69        8.12      0.45 o 
   3   9   2       18.24       16.21      0.64 o 
   4   9   2       70.55       73.70      1.67 o 
   5   9   2       61.27       67.97      1.69 o 
   6   9   2       88.68       93.60      2.41 o 
   7   9   2       47.28       46.53      1.82 o 
   8   9   2      130.93      141.02      4.07 o 
   9   9   2      320.87      322.30     10.33 o 
  10   9   2       23.62       21.65      2.82 o 
  11   9   2        5.75        4.98      1.43 o 
 -11  10   2        0.00        1.58      1.11 o 
 -10  10   2        3.71        1.95      1.22 o 
  -9  10   2       83.03       86.81      5.38 o 
  -8  10   2       15.10       16.79      1.46 o 
  -7  10   2       46.51       45.75      1.85 o 
  -6  10   2       33.82       34.65      1.99 o 
  -5  10   2      238.32      235.43      4.93 o 
  -4  10   2      263.05      258.62      4.58 o 
  -3  10   2      279.65      252.98      5.39 o 
  -2  10   2      544.54      539.30      8.78 o 
  -1  10   2      577.32      559.31      8.74 o 
   0  10   2      504.99      507.91      8.29 o 
   1  10   2       48.51       65.19      1.44 o 
   2  10   2       11.62       13.04      0.58 o 
   3  10   2       13.28       18.01      0.71 o 
   4  10   2       22.06       26.44      0.99 o 
   5  10   2      167.17      166.39      4.47 o 
   6  10   2       36.49       43.85      1.56 o 
   7  10   2       50.78       50.62      2.52 o 
   8  10   2      279.74      296.93      7.61 o 
   9  10   2       81.20       80.38      3.79 o 
  10  10   2       11.39        8.13      1.59 o 
 -10  11   2       54.10       57.10      4.39 o 
  -9  11   2       31.68       27.04      2.79 o 
  -8  11   2       18.55       17.08      1.28 o 
  -7  11   2       83.92       85.87      3.10 o 
  -6  11   2        0.98        0.14      0.49 o 
  -5  11   2       46.88       52.66      1.57 o 
  -4  11   2       78.92       79.48      2.01 o 
  -3  11   2      211.83      216.83      3.91 o 
  -2  11   2      120.83      119.57      2.33 o 
  -1  11   2        7.29        7.65      0.52 o 
   0  11   2      172.00      155.33      2.85 o 
   1  11   2      537.02      528.66      9.02 o 
   2  11   2        0.47       -0.10      0.34 o 
   3  11   2        0.52       -0.25      0.37 o 
   4  11   2        4.91        8.04      0.72 o 
   5  11   2       23.50       25.57      1.17 o 
   6  11   2       24.77       27.28      2.44 o 
   7  11   2        0.41        2.28      0.82 o 
   8  11   2        3.79        8.23      1.22 o 
   9  11   2       11.13        8.56      1.66 o 
  10  11   2       19.18       18.27      2.00 o 
 -10  12   2        7.35        9.54      2.69 o 
  -9  12   2        0.09       -0.03      0.92 o 
  -8  12   2       32.77       36.98      2.11 o 
  -7  12   2       32.78       36.18      1.76 o 
  -6  12   2       18.60       19.00      1.11 o 
  -5  12   2      135.95      137.74      3.46 o 
  -4  12   2      154.34      153.84      3.28 o 
  -3  12   2      231.10      226.15      4.33 o 
  -2  12   2       44.77       45.98      1.27 o 
  -1  12   2       28.62       28.01      0.96 o 
   0  12   2      111.48      106.68      2.38 o 
   1  12   2      374.45      373.02      7.10 o 
   2  12   2        3.25        2.43      0.50 o 
   3  12   2       79.18       71.02      1.96 o 
   4  12   2      108.80      106.62      2.81 o 
   5  12   2        6.62        5.89      0.82 o 
   6  12   2        4.43        5.39      0.85 o 
   7  12   2       85.59       83.03      2.74 o 
   8  12   2       99.16      104.71      4.11 o 
   9  12   2       15.85       15.58      2.11 o 
  -9  13   2        0.09       -1.68      1.68 o 
  -8  13   2        6.33        7.89      1.74 o 
  -7  13   2       12.25       12.15      1.81 o 
  -6  13   2        2.73        2.50      0.71 o 
  -5  13   2       15.32       14.53      1.27 o 
  -4  13   2       74.97       80.32      2.02 o 
  -3  13   2        2.55        1.77      0.61 o 
  -2  13   2        1.51       -0.34      0.45 o 
  -1  13   2        3.73        2.60      0.55 o 
   0  13   2       12.63       14.36      0.81 o 
   1  13   2        0.60        0.15      0.47 o 
   2  13   2        2.27        3.24      0.62 o 
   3  13   2        0.53        0.60      0.59 o 
   4  13   2        2.11        2.14      0.75 o 
   5  13   2        3.63        4.26      0.82 o 
   6  13   2        0.35        0.60      0.78 o 
   7  13   2        6.24        8.61      1.13 o 
   8  13   2       30.86       27.05      2.06 o 
   9  13   2        2.81        2.32      1.90 o 
  -8  14   2        6.28        3.98      1.60 o 
  -7  14   2        0.58        0.21      1.79 o 
  -6  14   2        3.08        1.23      1.20 o 
  -5  14   2       11.28       12.64      1.18 o 
  -4  14   2       76.12       74.52      2.45 o 
  -3  14   2       12.41       10.87      0.80 o 
  -2  14   2       15.09       16.73      0.88 o 
  -1  14   2       51.24       53.02      1.53 o 
   0  14   2       90.11       76.91      2.06 o 
   1  14   2       56.09       49.40      1.71 o 
   2  14   2      111.60      103.07      2.74 o 
   3  14   2       14.53       13.67      1.06 o 
   4  14   2        3.23        1.49      0.77 o 
   5  14   2       12.28       12.79      1.15 o 
   6  14   2        0.02        0.01      0.79 o 
   7  14   2       12.35       10.47      1.23 o 
   8  14   2       66.82       68.64      3.42 o 
  -7  15   2        0.34       -1.42      1.42 o 
  -6  15   2        0.14       -0.97      1.33 o 
  -5  15   2       19.89       13.77      1.81 o 
  -4  15   2       15.46       16.29      1.59 o 
  -3  15   2       25.30       27.20      1.46 o 
  -2  15   2        8.15       10.22      0.75 o 
  -1  15   2        2.67        2.78      0.61 o 
   0  15   2        1.20        1.40      0.64 o 
   1  15   2      138.99      117.94      4.60 o 
   2  15   2        1.91        0.81      0.67 o 
   3  15   2       27.22       28.79      1.61 o 
   4  15   2       15.63       13.20      1.19 o 
   5  15   2        0.08        0.22      0.82 o 
   6  15   2        1.11       -0.29      0.85 o 
   7  15   2        0.11        1.46      0.96 o 
  -6  16   2       32.29       34.82      3.37 o 
  -5  16   2        3.55        4.21      1.45 o 
  -4  16   2       36.69       36.34      3.19 o 
  -3  16   2       50.46       52.18      2.36 o 
  -2  16   2       13.69       12.07      1.07 o 
  -1  16   2        2.11        1.62      0.66 o 
   0  16   2        3.97        4.47      0.82 o 
   1  16   2       41.35       40.46      2.47 o 
   2  16   2       15.12       10.34      1.02 o 
   3  16   2       22.79       17.62      1.33 o 
   4  16   2       10.41       10.05      1.17 o 
   5  16   2       14.75       13.89      1.36 o 
   6  16   2        0.01        0.33      0.92 o 
  -5  17   2        5.06        5.50      2.20 o 
  -4  17   2       19.02       18.22      2.11 o 
  -3  17   2        3.12        1.28      0.95 o 
  -2  17   2        0.01        0.57      1.06 o 
  -1  17   2       12.46       16.15      1.45 o 
   0  17   2        3.91        2.35      0.80 o 
   1  17   2        3.89        1.79      0.80 o 
   2  17   2        0.29       -0.29      0.74 o 
   3  17   2        0.91        0.82      0.85 o 
   4  17   2        7.20        9.22      1.19 o 
  -2  18   2        1.58        0.33      0.96 o 
  -1  18   2        8.13       11.63      1.34 o 
   0  18   2       12.65       16.72      1.47 o 
   1  18   2        0.88        0.11      0.80 o 
   2  18   2        0.69       -0.99      0.99 o 
 -13   1   3        9.33       10.13      2.87 o 
 -12   1   3        0.42       -1.18      1.18 o 
 -11   1   3       18.05       17.75      1.57 o 
 -10   1   3       49.92       39.35      1.91 o 
  -9   1   3      945.00      842.86     20.12 o 
  -8   1   3      151.52      145.07      3.20 o 
  -7   1   3       20.80       17.95      0.77 o 
  -6   1   3       39.12       46.39      1.08 o 
  -5   1   3      105.01      118.40      2.13 o 
  -4   1   3      325.94      327.35      4.72 o 
  -3   1   3       64.61       61.19      1.07 o 
  -2   1   3       10.02        7.20      0.34 o 
  -1   1   3      786.70      741.97     12.13 o 
   0   1   3      130.97      130.95      2.28 o 
   1   1   3     1185.27     1249.93     22.32 o 
   2   1   3     4434.88     4249.42     66.46 o 
   3   1   3       13.65       21.67      0.66 o 
   4   1   3      989.65      942.32     15.70 o 
   5   1   3      256.28      265.41      4.71 o 
   6   1   3        4.23        6.39      0.47 o 
   7   1   3       47.91       50.18      1.29 o 
   8   1   3      372.09      377.75      7.55 o 
   9   1   3        0.15        0.89      0.69 o 
  10   1   3      107.16       95.01      3.74 o 
  11   1   3        0.58       -0.07      1.17 o 
  12   1   3        1.25        2.45      1.48 o 
 -13   2   3       10.60       15.89      3.67 o 
 -12   2   3        8.68        6.33      1.49 o 
 -11   2   3        8.57        6.49      1.19 o 
 -10   2   3      113.54       96.60      3.50 o 
  -9   2   3      516.95      517.25     12.65 o 
  -8   2   3       60.01       77.47      2.11 o 
  -7   2   3      406.11      408.90      7.06 o 
  -6   2   3      100.95       88.56      1.72 o 
  -5   2   3     2329.67     2520.10     36.54 o 
  -4   2   3      333.19      283.18      4.41 o 
  -3   2   3      748.49      774.36     11.73 o 
  -2   2   3        0.74        0.73      0.38 o 
  -1   2   3     1955.01     1917.91     35.66 o 
   0   2   3      158.66      140.12      2.56 o 
   1   2   3     1133.44     1131.11     18.57 o 
   2   2   3      800.85      870.81     14.40 o 
   3   2   3     1505.19     1636.68     25.88 o 
   4   2   3     5346.68     5407.14     88.30 o 
   5   2   3       31.89       35.17      0.94 o 
   6   2   3      131.67      134.30      2.53 o 
   7   2   3      277.37      296.57      5.16 o 
   8   2   3       30.39       38.10      2.03 o 
   9   2   3      277.48      280.52      7.51 o 
  10   2   3       38.49       31.67      2.14 o 
  11   2   3        0.04        1.06      2.74 o 
  12   2   3        5.22        5.83      1.72 o 
 -12   3   3        3.52        2.23      1.28 o 
 -11   3   3        8.41        6.82      1.39 o 
 -10   3   3        0.00        0.90      0.90 o 
  -9   3   3        9.05        7.37      0.97 o 
  -8   3   3      728.23      745.34     14.58 o 
  -7   3   3       35.88       32.51      0.97 o 
  -6   3   3       11.65       12.35      0.55 o 
  -5   3   3        3.41       10.08      0.45 o 
  -4   3   3     3290.46     3319.65     70.46 o 
  -3   3   3      718.97      686.95     13.14 o 
  -2   3   3       14.87       12.01      0.71 o 
  -1   3   3      631.64      604.25      9.84 o 
   0   3   3       45.67       46.61      0.93 o 
   1   3   3      783.00      794.03     13.65 o 
   2   3   3      124.81      148.41      2.55 o 
   3   3   3      536.03      533.10      8.99 o 
   4   3   3      950.40     1098.16     17.63 o 
   5   3   3     1225.94     1310.85     22.79 o 
   6   3   3       33.59       26.01      0.88 o 
   7   3   3      381.19      415.77      7.63 o 
   8   3   3      883.46      844.15     16.71 o 
   9   3   3       48.86       41.03      2.36 o 
  10   3   3        0.34        0.43      0.94 o 
  11   3   3        6.53        6.04      1.83 o 
  12   3   3        2.90        1.46      1.48 o 
 -12   4   3        1.03        2.19      1.25 o 
 -11   4   3        0.00       -0.62      1.06 o 
 -10   4   3       18.37       19.94      1.71 o 
  -9   4   3       14.15       11.32      1.78 o 
  -8   4   3        5.96        4.99      0.69 o 
  -7   4   3      437.24      435.94      8.63 o 
  -6   4   3      104.23       90.40      1.99 o 
  -5   4   3      602.38      620.35      9.46 o 
  -4   4   3       59.64       60.28      1.20 o 
  -3   4   3     3406.86     3445.80     60.92 o 
  -2   4   3     1040.46     1127.77     22.64 o 
  -1   4   3        0.82        1.39      0.17 o 
   0   4   3      911.73      894.81     13.52 o 
   1   4   3      134.49      153.74      2.49 o 
   2   4   3      243.76      235.30      3.89 o 
   3   4   3      623.94      603.98     11.13 o 
   4   4   3        1.97        6.38      0.48 o 
   5   4   3       58.09       84.82      1.79 o 
   6   4   3       27.84       30.58      1.39 o 
   7   4   3        0.47        1.30      0.56 o 
   8   4   3       18.72       21.92      1.15 o 
   9   4   3        5.71        5.02      1.02 o 
  10   4   3        7.23        5.42      1.01 o 
  11   4   3        3.41        2.10      1.32 o 
  12   4   3        0.02        1.07      2.21 o 
 -12   5   3        0.04       -1.16      1.16 o 
 -11   5   3       21.76       18.85      1.84 o 
 -10   5   3       51.63       44.37      2.79 o 
  -9   5   3      200.94      193.69      4.92 o 
  -8   5   3       18.63       17.24      1.50 o 
  -7   5   3       69.87       67.49      2.69 o 
  -6   5   3        0.00       -0.05      0.31 o 
  -5   5   3      207.31      224.81      3.76 o 
  -4   5   3      428.26      437.96     10.11 o 
  -3   5   3       14.16       16.49      1.21 o 
  -2   5   3      295.82      274.71      5.76 o 
  -1   5   3        3.87        1.84      0.32 o 
   0   5   3       52.51       62.34      1.09 o 
   1   5   3       39.11       41.53      0.84 o 
   2   5   3       74.18       75.96      1.44 o 
   3   5   3      163.13      148.53      2.71 o 
   4   5   3      339.59      341.97      5.45 o 
   5   5   3      249.62      254.21      4.18 o 
   6   5   3        8.20       11.14      0.67 o 
   7   5   3        0.17        0.53      0.55 o 
   8   5   3        7.95        6.20      0.81 o 
   9   5   3       54.39       53.05      3.02 o 
  10   5   3        2.31        1.41      0.85 o 
  11   5   3        0.09        2.10      1.40 o 
  12   5   3       14.92       20.54      2.63 o 
 -12   6   3        5.29        5.65      1.44 o 
 -11   6   3        0.08       -0.13      1.09 o 
 -10   6   3        4.28        3.30      1.22 o 
  -9   6   3        1.17        1.24      0.78 o 
  -8   6   3        6.85        5.98      0.83 o 
  -7   6   3       27.21       27.92      1.81 o 
  -6   6   3       91.02       85.07      2.02 o 
  -5   6   3      338.06      347.62      5.70 o 
  -4   6   3        0.80        1.81      0.19 o 
  -3   6   3      705.79      746.75     16.46 o 
  -2   6   3      629.02      692.03     14.27 o 
  -1   6   3      158.90      153.50      3.65 o 
   0   6   3      773.59      810.26     13.80 o 
   1   6   3      323.36      328.43      4.98 o 
   2   6   3      116.11      113.20      1.89 o 
   3   6   3       40.48       54.78      1.19 o 
   4   6   3      140.91      166.79      2.97 o 
   5   6   3      180.77      207.04      3.77 o 
   6   6   3        8.77        9.16      0.61 o 
   7   6   3       69.55       63.76      2.01 o 
   8   6   3       31.26       29.10      1.40 o 
   9   6   3       17.98       17.23      1.37 o 
  10   6   3       58.41       51.11      2.30 o 
  11   6   3        5.89        2.63      2.15 o 
  12   6   3        0.76        2.49      1.99 o 
 -12   7   3       22.51       20.68      2.05 o 
 -11   7   3        0.84        0.61      1.11 o 
 -10   7   3       24.74       26.54      1.96 o 
  -9   7   3      122.92      120.20      3.90 o 
  -8   7   3       70.79       70.55      2.60 o 
  -7   7   3       33.26       37.58      1.44 o 
  -6   7   3       83.27       80.62      1.77 o 
  -5   7   3        5.45        7.18      0.38 o 
  -4   7   3      251.58      247.17      4.98 o 
  -3   7   3       29.13       30.32      1.72 o 
  -2   7   3      227.35      219.09      4.80 o 
  -1   7   3     1086.79     1172.29     24.99 o 
   0   7   3      489.35      482.35      8.01 o 
   1   7   3      276.75      266.75      4.26 o 
   2   7   3       37.78       45.86      1.03 o 
   3   7   3       10.63       14.46      0.59 o 
   4   7   3        0.62       -0.31      0.31 o 
   5   7   3       20.05       19.16      0.84 o 
   6   7   3       78.87       87.30      2.36 o 
   7   7   3        0.30        0.31      0.59 o 
   8   7   3      274.69      264.06      5.98 o 
   9   7   3        0.01       -0.46      0.80 o 
  10   7   3        9.62        9.90      1.59 o 
  11   7   3       11.10       13.74      2.66 o 
 -11   8   3       12.21        9.42      1.45 o 
 -10   8   3       12.17       11.42      1.40 o 
  -9   8   3        1.51        2.39      0.98 o 
  -8   8   3      425.93      383.21     10.27 o 
  -7   8   3        0.35       -0.26      0.51 o 
  -6   8   3       66.99       65.41      1.61 o 
  -5   8   3        3.10        1.37      0.34 o 
  -4   8   3       14.42       15.69      0.61 o 
  -3   8   3      922.57      936.32     17.80 o 
  -2   8   3      199.66      201.35      4.80 o 
  -1   8   3       21.49       18.31      0.62 o 
   0   8   3        9.02       11.52      0.44 o 
   1   8   3      606.52      629.00      9.74 o 
   2   8   3      434.42      452.13      7.06 o 
   3   8   3      427.24      477.20      8.47 o 
   4   8   3       63.34       72.28      1.69 o 
   5   8   3       16.91       22.39      0.90 o 
   6   8   3        0.12        0.22      0.55 o 
   7   8   3       46.72       44.51      1.66 o 
   8   8   3       14.82       18.29      1.24 o 
   9   8   3       21.12       20.11      1.55 o 
  10   8   3       19.95       16.97      1.93 o 
  11   8   3       17.74       20.92      2.55 o 
 -11   9   3        1.54        4.15      1.23 o 
 -10   9   3       11.66       12.29      1.46 o 
  -9   9   3       38.50       35.55      2.10 o 
  -8   9   3       91.04       88.37      3.03 o 
  -7   9   3        0.00       -0.64      0.75 o 
  -6   9   3        0.00       -0.08      0.38 o 
  -5   9   3       40.82       38.60      1.74 o 
  -4   9   3       52.14       50.27      2.07 o 
  -3   9   3       63.96       61.66      1.50 o 
  -2   9   3       15.07       14.07      0.67 o 
  -1   9   3      137.12      138.89      2.80 o 
   0   9   3       86.87       88.46      1.56 o 
   1   9   3      301.96      311.85      5.01 o 
   2   9   3       20.53       20.24      0.74 o 
   3   9   3       11.73       10.33      0.60 o 
   4   9   3        9.06        6.16      0.56 o 
   5   9   3       22.66       22.55      1.06 o 
   6   9   3       69.93       70.45      2.10 o 
   7   9   3       65.32       61.05      2.11 o 
   8   9   3       55.67       63.07      2.39 o 
   9   9   3        0.29        1.67      1.04 o 
  10   9   3        5.50        4.05      1.44 o 
  11   9   3       10.73        8.86      2.35 o 
 -10  10   3        0.46       -0.27      0.95 o 
  -9  10   3        6.69        4.94      1.08 o 
  -8  10   3       21.94       22.20      1.66 o 
  -7  10   3        1.56        1.41      0.55 o 
  -6  10   3        4.48        4.58      0.49 o 
  -5  10   3        1.99        0.98      0.44 o 
  -4  10   3        2.95        2.92      0.43 o 
  -3  10   3      465.78      458.35      9.02 o 
  -2  10   3      466.24      443.09      7.64 o 
  -1  10   3       20.58       19.66      0.56 o 
   0  10   3      121.07      135.53      2.43 o 
   1  10   3      162.55      169.61      2.90 o 
   2  10   3       16.79       12.90      0.62 o 
   3  10   3        1.91        1.45      0.44 o 
   4  10   3       18.69       17.28      0.87 o 
   5  10   3        2.43        1.33      0.58 o 
   6  10   3       12.11       13.23      0.98 o 
   7  10   3        0.07       -0.33      0.73 o 
   8  10   3      121.36      125.88      3.82 o 
   9  10   3       49.46       56.00      2.62 o 
  10  10   3       23.65       25.75      2.32 o 
 -10  11   3        4.89        3.48      1.56 o 
  -9  11   3        0.34        2.89      1.52 o 
  -8  11   3       15.19       14.85      1.25 o 
  -7  11   3        9.06        8.66      1.71 o 
  -6  11   3       17.67       16.43      1.06 o 
  -5  11   3        3.99        2.65      0.53 o 
  -4  11   3      414.68      401.16      8.47 o 
  -3  11   3       42.85       40.13      1.73 o 
  -2  11   3       89.28       90.35      2.09 o 
  -1  11   3        5.38        3.23      0.36 o 
   0  11   3        2.44        1.37      0.36 o 
   1  11   3      109.11      108.02      2.16 o 
   2  11   3       11.99       10.55      0.64 o 
   3  11   3        5.04        6.18      0.62 o 
   4  11   3       50.26       49.54      1.60 o 
   5  11   3       17.08       15.17      1.21 o 
   6  11   3        0.00       -0.61      0.61 o 
   7  11   3       34.50       31.77      2.49 o 
   8  11   3       53.32       56.81      2.99 o 
   9  11   3       20.09       25.34      2.02 o 
  10  11   3       11.89       12.07      2.21 o 
  -9  12   3       39.97       38.73      5.83 o 
  -8  12   3        0.05        0.62      0.89 o 
  -7  12   3       46.13       44.25      2.34 o 
  -6  12   3       21.10       19.10      1.29 o 
  -5  12   3      104.46       95.46      2.63 o 
  -4  12   3        8.41        9.71      0.68 o 
  -3  12   3      328.24      314.34      6.17 o 
  -2  12   3      439.40      432.48      8.24 o 
  -1  12   3       90.63       88.53      1.96 o 
   0  12   3       10.84       10.38      0.61 o 
   1  12   3       37.88       35.50      1.16 o 
   2  12   3       90.81       90.73      2.05 o 
   3  12   3      212.94      203.66      4.68 o 
   4  12   3      106.91       97.28      3.20 o 
   5  12   3        4.95        4.68      0.91 o 
   6  12   3        0.89        0.89      0.82 o 
   7  12   3        1.71        3.15      1.04 o 
   8  12   3      139.01      152.66      5.46 o 
   9  12   3      107.28      117.11      6.80 o 
  -9  13   3       14.66       16.56      2.13 o 
  -8  13   3        0.01       -0.02      0.97 o 
  -7  13   3        3.45        4.90      1.07 o 
  -6  13   3        7.47        5.91      1.08 o 
  -5  13   3       21.34       22.64      1.70 o 
  -4  13   3       24.52       25.59      1.10 o 
  -3  13   3       10.75        8.36      0.68 o 
  -2  13   3       44.07       44.34      1.39 o 
  -1  13   3       14.21       13.74      0.69 o 
   0  13   3       50.39       51.17      1.38 o 
   1  13   3        0.25        0.87      0.48 o 
   2  13   3       25.95       24.59      1.10 o 
   3  13   3        1.86        1.21      0.71 o 
   4  13   3        0.27       -0.69      0.70 o 
   5  13   3       91.50       88.73      3.06 o 
   6  13   3        3.33        3.73      0.93 o 
   7  13   3       13.48       14.17      1.31 o 
   8  13   3       10.30       15.76      2.59 o 
  -8  14   3       31.34       31.65      2.81 o 
  -7  14   3        7.13        7.92      1.66 o 
  -6  14   3        5.09        7.60      1.55 o 
  -5  14   3        0.05        1.93      0.79 o 
  -4  14   3       14.31       15.57      1.05 o 
  -3  14   3        6.11        5.11      0.63 o 
  -2  14   3       13.33       11.71      0.80 o 
  -1  14   3       43.01       40.43      1.29 o 
   0  14   3       29.39       25.80      1.09 o 
   1  14   3       67.18       64.12      1.94 o 
   2  14   3       11.38       11.78      0.98 o 
   3  14   3        5.34        3.97      1.04 o 
   4  14   3       27.59       22.97      1.47 o 
   5  14   3        4.93        3.64      0.92 o 
   6  14   3        6.63        6.99      1.11 o 
   7  14   3        0.25       -0.60      0.87 o 
   8  14   3        1.46        0.85      3.06 o 
  -7  15   3        7.71        9.02      1.71 o 
  -6  15   3       46.30       51.62      5.74 o 
  -5  15   3        8.27        8.88      1.22 o 
  -4  15   3        9.79       10.78      1.89 o 
  -3  15   3        0.44       -0.12      0.53 o 
  -2  15   3       33.11       39.10      1.68 o 
  -1  15   3        1.57        0.84      0.57 o 
   0  15   3        0.84        1.28      0.62 o 
   1  15   3        6.43        6.28      0.84 o 
   2  15   3       47.25       47.68      1.87 o 
   3  15   3       12.55       11.20      1.13 o 
   4  15   3       10.40        6.94      1.05 o 
   5  15   3       10.00       10.99      1.19 o 
   6  15   3        4.72        4.12      1.03 o 
   7  15   3        7.68        5.40      1.78 o 
  -6  16   3        1.02        0.49      1.71 o 
  -5  16   3       24.09       18.78      2.28 o 
  -4  16   3        0.35        1.29      1.17 o 
  -3  16   3        0.08       -0.71      0.71 o 
  -2  16   3        5.00        5.17      0.91 o 
  -1  16   3        3.39        2.64      0.82 o 
   0  16   3        0.37       -0.30      0.63 o 
   1  16   3        7.71        6.47      0.97 o 
   2  16   3        0.63        0.18      0.75 o 
   3  16   3        0.21        1.14      0.82 o 
   4  16   3        0.02        0.93      0.84 o 
   5  16   3        2.72        2.92      0.95 o 
  -4  17   3       10.68       13.86      2.22 o 
  -3  17   3       15.27       17.68      1.58 o 
  -2  17   3       27.16       30.20      1.71 o 
  -1  17   3       68.75       79.02      4.77 o 
   0  17   3       36.52       36.00      1.94 o 
   1  17   3       11.47       17.12      1.23 o 
   2  17   3        2.27        1.13      0.77 o 
   3  17   3        1.73        1.09      0.91 o 
   4  17   3        0.39       -1.09      1.09 o 
  -1  18   3       12.83       20.04      2.39 o 
   0  18   3       14.71       15.52      2.15 o 
   1  18   3       25.10       23.10      2.48 o 
 -12   0   4        1.67        0.28      1.44 o 
 -11   0   4       15.28       19.09      2.49 o 
 -10   0   4        0.01        0.14      1.50 o 
  -9   0   4       11.59        7.49      1.46 o 
  -8   0   4      211.36      202.90      7.50 o 
  -7   0   4     2128.87     2126.23     49.80 o 
  -6   0   4      859.17      898.99     21.32 o 
  -5   0   4      160.44      162.95      4.05 o 
  -4   0   4     3920.08     4068.89     96.54 o 
  -3   0   4      379.63      368.95      9.56 o 
  -2   0   4      163.50      170.22      4.17 o 
  -1   0   4      619.85      525.36     17.20 o 
   0   0   4      795.50      796.40     18.62 o 
   1   0   4     1944.10     2072.35     52.87 o 
   2   0   4      126.04      164.35      4.57 o 
   3   0   4     3202.21     3333.19     84.46 o 
   4   0   4    12081.94    12225.57    675.71 o 
   5   0   4     2076.52     2203.54     63.25 o 
   6   0   4       30.05       30.02      2.48 o 
   7   0   4      221.31      254.02      7.26 o 
   8   0   4      428.27      395.14     11.12 o 
   9   0   4       83.96       79.43      3.60 o 
  10   0   4        1.61        1.80      1.36 o 
  11   0   4        1.02        3.63      3.12 o 
  12   0   4        1.24       -1.53      2.01 o 
 -12   1   4        8.16        8.02      1.67 o 
 -11   1   4        4.40        2.59      1.12 o 
 -10   1   4       45.27       37.28      2.05 o 
  -9   1   4       13.87       13.99      1.21 o 
  -8   1   4       20.72       25.12      1.14 o 
  -7   1   4      284.46      288.39      5.17 o 
  -6   1   4      178.01      170.21      3.29 o 
  -5   1   4      411.59      435.17      6.70 o 
  -4   1   4     1201.35     1360.68     21.16 o 
  -3   1   4      154.88      141.33      2.47 o 
  -2   1   4       69.45       58.18      1.12 o 
  -1   1   4       10.28        5.82      0.29 o 
   0   1   4        0.17        1.41      0.29 o 
   1   1   4     1804.92     1695.15     30.47 o 
   2   1   4        7.53       12.04      1.08 o 
   3   1   4       58.27       92.57      4.02 o 
   4   1   4       23.84       41.38      2.06 o 
   5   1   4      219.54      251.66      4.52 o 
   6   1   4       77.29       87.33      2.20 o 
   7   1   4        3.48        2.66      0.55 o 
   8   1   4       59.34       63.00      3.36 o 
   9   1   4      186.17      174.67      4.75 o 
  10   1   4        0.07       -0.61      0.96 o 
  11   1   4        0.36       -1.23      1.23 o 
  12   1   4        0.14        0.05      1.42 o 
 -12   2   4        0.19        0.70      1.32 o 
 -11   2   4       12.96       12.08      1.34 o 
 -10   2   4        1.89        1.51      0.94 o 
  -9   2   4       54.65       55.01      2.24 o 
  -8   2   4        4.69        3.57      0.64 o 
  -7   2   4      169.69      150.22      3.03 o 
  -6   2   4      132.51      133.56      2.30 o 
  -5   2   4      312.62      313.70      4.79 o 
  -4   2   4       46.38       43.26      0.90 o 
  -3   2   4      199.63      201.02      3.57 o 
  -2   2   4     1423.90     1496.74     24.20 o 
  -1   2   4      991.71      995.38     16.27 o 
   0   2   4       61.42       57.41      1.32 o 
   1   2   4      573.72      640.85     11.59 o 
   2   2   4     1007.62     1026.94     16.83 o 
   3   2   4        2.44        1.47      0.32 o 
   4   2   4      213.59      212.67      3.82 o 
   5   2   4      156.01      135.83      2.62 o 
   6   2   4        1.91        2.00      0.48 o 
   7   2   4        0.95        0.90      0.53 o 
   8   2   4        8.67        8.45      0.93 o 
   9   2   4       12.15       11.31      1.13 o 
  10   2   4       23.67       18.29      1.70 o 
  11   2   4        2.28        1.93      1.42 o 
  12   2   4        5.30        5.47      1.74 o 
 -12   3   4        0.44        1.83      1.32 o 
 -11   3   4        0.39       -0.04      1.01 o 
 -10   3   4       39.77       35.97      2.03 o 
  -9   3   4      339.29      321.52      9.22 o 
  -8   3   4       15.05       13.61      0.87 o 
  -7   3   4       34.23       30.11      1.06 o 
  -6   3   4       13.41       16.68      0.57 o 
  -5   3   4      258.91      283.12      4.18 o 
  -4   3   4      238.39      226.23      3.75 o 
  -3   3   4      653.39      734.52     11.52 o 
  -2   3   4      618.96      668.94     12.65 o 
  -1   3   4      269.02      235.05      4.88 o 
   0   3   4      554.89      549.96     10.47 o 
   1   3   4      194.28      193.31      3.50 o 
   2   3   4       87.37       87.91      1.88 o 
   3   3   4       10.86       15.45      0.59 o 
   4   3   4      201.17      223.66      4.01 o 
   5   3   4        1.76        3.38      0.70 o 
   6   3   4      181.05      174.95      3.48 o 
   7   3   4       50.23       46.07      1.50 o 
   8   3   4        0.00        0.94      0.68 o 
   9   3   4       28.33       20.54      1.58 o 
  10   3   4       12.38       12.60      1.64 o 
  11   3   4        5.50        4.02      1.48 o 
  12   3   4        0.94        1.90      1.52 o 
 -12   4   4       17.46       21.32      2.02 o 
 -11   4   4        0.01       -0.43      1.08 o 
 -10   4   4       10.98        9.51      1.19 o 
  -9   4   4      101.30       95.50      3.42 o 
  -8   4   4        3.29        4.00      0.70 o 
  -7   4   4        6.24        3.79      0.57 o 
  -6   4   4      137.78      141.40      2.64 o 
  -5   4   4      139.12      142.40      2.66 o 
  -4   4   4      328.72      303.92      5.34 o 
  -3   4   4        0.47        1.17      0.17 o 
  -2   4   4     2719.27     2847.22     50.48 o 
  -1   4   4     3894.94     3938.01     69.80 o 
   0   4   4        6.89        6.67      0.52 o 
   1   4   4      316.17      344.98      6.00 o 
   2   4   4      163.18      173.02      3.27 o 
   3   4   4      138.49      135.98      2.67 o 
   4   4   4      351.50      388.91      7.06 o 
   5   4   4      250.52      283.70      5.29 o 
   6   4   4       32.36       32.96      1.11 o 
   7   4   4       98.75      102.40      2.83 o 
   8   4   4      417.18      374.92     12.70 o 
   9   4   4        9.66       11.77      1.32 o 
  10   4   4       68.83       51.91      4.31 o 
  11   4   4        0.00       -0.20      1.27 o 
  12   4   4        0.17        1.91      1.56 o 
 -12   5   4        9.49        8.98      1.64 o 
 -11   5   4        3.52        2.68      2.03 o 
 -10   5   4        4.23        1.29      0.99 o 
  -9   5   4        6.83        8.00      0.95 o 
  -8   5   4      191.75      166.77      4.52 o 
  -7   5   4       41.04       42.04      1.64 o 
  -6   5   4      530.31      507.45      8.47 o 
  -5   5   4     1323.06     1422.85     25.45 o 
  -4   5   4       55.59       34.94      0.79 o 
  -3   5   4      374.88      365.60      7.46 o 
  -2   5   4        1.97        2.19      0.43 o 
  -1   5   4      152.60      156.68      2.92 o 
   0   5   4      429.02      423.08      6.76 o 
   1   5   4        7.01        5.56      0.33 o 
   2   5   4      534.61      531.90      8.57 o 
   3   5   4        8.10        4.68      0.44 o 
   4   5   4      414.06      454.21      8.91 o 
   5   5   4      109.21       97.23      2.21 o 
   6   5   4       12.15       13.11      0.79 o 
   7   5   4      211.40      203.22      4.70 o 
   8   5   4       20.48       20.32      1.21 o 
   9   5   4      144.49      142.67      4.29 o 
  10   5   4       11.17       10.09      1.36 o 
  11   5   4        0.21        1.81      1.43 o 
 -12   6   4        0.08        1.72      1.31 o 
 -11   6   4        1.42        1.29      1.12 o 
 -10   6   4        4.97        4.46      1.13 o 
  -9   6   4        3.84        2.46      0.84 o 
  -8   6   4       57.53       48.78      1.93 o 
  -7   6   4      435.69      394.45      9.56 o 
  -6   6   4       10.79        8.32      0.48 o 
  -5   6   4        0.00        0.95      0.34 o 
  -4   6   4      236.22      234.07      6.26 o 
  -3   6   4      289.42      300.02      7.36 o 
  -2   6   4      700.28      707.29     22.00 o 
  -1   6   4      744.70      731.38     15.82 o 
   0   6   4       46.22       45.87      1.04 o 
   1   6   4      308.96      342.50      7.21 o 
   2   6   4       20.17       29.55      0.94 o 
   3   6   4      144.82      148.82      2.92 o 
   4   6   4      115.09      114.57      2.28 o 
   5   6   4       22.31       21.53      1.33 o 
   6   6   4       48.62       53.98      1.76 o 
   7   6   4       64.73       66.58      2.09 o 
   8   6   4      122.65      123.52      3.27 o 
   9   6   4        0.39        1.20      0.88 o 
  10   6   4        6.04        6.41      1.20 o 
  11   6   4       17.17       13.74      2.23 o 
 -11   7   4        0.96       -1.02      1.02 o 
 -10   7   4        7.21        6.95      1.23 o 
  -9   7   4       85.88       82.87      2.96 o 
  -8   7   4        0.04       -0.31      0.68 o 
  -7   7   4      122.96      118.48      3.34 o 
  -6   7   4        4.89        7.11      0.49 o 
  -5   7   4        5.86        6.34      0.53 o 
  -4   7   4      157.51      157.82      3.90 o 
  -3   7   4       23.99       27.83      1.24 o 
  -2   7   4        0.35        1.52      0.49 o 
  -1   7   4        3.03        1.49      0.44 o 
   0   7   4      105.37      116.59      2.14 o 
   1   7   4      149.22      160.65      2.79 o 
   2   7   4       25.97       33.09      0.90 o 
   3   7   4      438.90      460.14      7.24 o 
   4   7   4       76.09       73.87      1.65 o 
   5   7   4        0.20       -0.38      0.49 o 
   6   7   4       15.32       15.48      1.25 o 
   7   7   4        0.65        0.52      0.66 o 
   8   7   4        0.47        1.31      0.77 o 
   9   7   4       12.87       11.48      1.24 o 
  10   7   4        0.00        0.67      1.03 o 
  11   7   4        1.28       -1.00      1.51 o 
 -11   8   4        0.02        2.64      1.06 o 
 -10   8   4        5.65        5.88      1.13 o 
  -9   8   4        0.97        0.78      0.91 o 
  -8   8   4       28.53       27.82      1.63 o 
  -7   8   4        0.91        1.97      1.09 o 
  -6   8   4       59.94       56.49      1.95 o 
  -5   8   4       33.38       28.04      1.35 o 
  -4   8   4      114.13      126.64      3.18 o 
  -3   8   4      124.86      117.23      3.30 o 
  -2   8   4        0.58        0.93      0.60 o 
  -1   8   4      180.45      176.08      4.16 o 
   0   8   4       17.16       19.42      0.65 o 
   1   8   4        4.14        6.23      0.37 o 
   2   8   4        1.17        2.03      0.31 o 
   3   8   4       95.08       89.80      1.74 o 
   4   8   4       27.91       28.96      1.10 o 
   5   8   4        9.18       10.95      0.87 o 
   6   8   4        0.85       -0.58      0.58 o 
   7   8   4        6.46        6.80      0.92 o 
   8   8   4       26.06       24.88      2.31 o 
   9   8   4       17.90       20.06      1.51 o 
  10   8   4       71.99       70.26      3.37 o 
  11   8   4       32.20       33.09      3.13 o 
 -11   9   4       12.69       12.36      1.44 o 
 -10   9   4        0.78       -0.85      0.87 o 
  -9   9   4       22.45       24.86      1.48 o 
  -8   9   4        1.35        0.36      0.59 o 
  -7   9   4        8.11        7.81      1.05 o 
  -6   9   4       22.67       18.55      1.08 o 
  -5   9   4      250.92      250.76      8.36 o 
  -4   9   4       49.24       52.12      1.66 o 
  -3   9   4      341.74      345.29      8.61 o 
  -2   9   4       68.69       58.66      2.21 o 
  -1   9   4      243.20      228.42      4.68 o 
   0   9   4       26.52       20.92      0.64 o 
   1   9   4       44.62       33.43      0.85 o 
   2   9   4       39.16       35.03      0.99 o 
   3   9   4      328.70      329.26      6.02 o 
   4   9   4       67.17       62.30      1.67 o 
   5   9   4        4.22        3.54      0.72 o 
   6   9   4        0.83        1.44      0.73 o 
   7   9   4       21.42       18.05      1.23 o 
   8   9   4       42.31       45.16      1.95 o 
   9   9   4       44.79       41.70      2.23 o 
  10   9   4       50.92       52.84      3.78 o 
 -10  10   4        0.00       -1.17      1.17 o 
  -9  10   4        0.12        0.12      0.97 o 
  -8  10   4       11.50        5.76      1.31 o 
  -7  10   4       45.23       43.92      2.12 o 
  -6  10   4       11.69        9.87      0.85 o 
  -5  10   4        0.00        0.21      0.39 o 
  -4  10   4        1.34        1.12      0.63 o 
  -3  10   4      283.60      299.57      7.42 o 
  -2  10   4        8.19       11.62      0.87 o 
  -1  10   4        1.43        3.37      0.40 o 
   0  10   4      369.46      354.15      5.82 o 
   1  10   4        4.68        3.65      0.41 o 
   2  10   4       62.43       61.15      1.57 o 
   3  10   4        0.10        1.47      0.49 o 
   4  10   4       35.09       30.53      1.18 o 
   5  10   4       87.39       82.76      2.37 o 
   6  10   4        5.62        5.12      0.89 o 
   7  10   4       14.29       12.61      1.11 o 
   8  10   4       33.06       26.63      1.94 o 
   9  10   4        0.01        0.20      1.06 o 
  10  10   4       11.48        9.74      2.52 o 
 -10  11   4        6.29        7.76      1.65 o 
  -9  11   4        0.06       -0.41      0.90 o 
  -8  11   4      115.19      107.91      4.11 o 
  -7  11   4       11.23       11.97      1.21 o 
  -6  11   4        0.48        1.33      0.61 o 
  -5  11   4        2.03        0.97      0.44 o 
  -4  11   4       43.75       46.64      1.44 o 
  -3  11   4      567.16      601.46     12.51 o 
  -2  11   4      231.18      224.02      5.60 o 
  -1  11   4       54.90       54.14      1.50 o 
   0  11   4        0.40        0.14      0.34 o 
   1  11   4        3.66        3.86      0.49 o 
   2  11   4       42.15       39.29      1.34 o 
   3  11   4      225.78      210.05      4.52 o 
   4  11   4       15.29       12.63      1.03 o 
   5  11   4      135.44      137.86      3.89 o 
   6  11   4        1.37        1.31      0.81 o 
   7  11   4       19.91       21.00      1.57 o 
   8  11   4       31.03       36.66      2.91 o 
   9  11   4        6.53        4.41      1.43 o 
  -9  12   4       12.08       18.15      2.17 o 
  -8  12   4        2.34        0.48      0.90 o 
  -7  12   4       48.21       52.06      2.50 o 
  -6  12   4        0.28       -0.49      0.54 o 
  -5  12   4       19.24       18.65      1.98 o 
  -4  12   4        6.18        6.09      0.53 o 
  -3  12   4       23.94       21.40      0.87 o 
  -2  12   4       43.97       42.00      1.49 o 
  -1  12   4       99.13       94.90      2.34 o 
   0  12   4        6.88        6.92      0.56 o 
   1  12   4        2.38        2.53      0.57 o 
   2  12   4       95.13       90.47      2.30 o 
   3  12   4        0.02        0.11      0.63 o 
   4  12   4       18.75       22.05      1.28 o 
   5  12   4       11.48       13.69      1.18 o 
   6  12   4       15.30       14.03      2.17 o 
   7  12   4        4.58        6.25      1.13 o 
   8  12   4        8.65       11.84      1.53 o 
   9  12   4        0.19        2.94      1.39 o 
  -8  13   4        0.52        1.85      0.98 o 
  -7  13   4        1.99        3.57      0.98 o 
  -6  13   4        0.89        0.69      1.00 o 
  -5  13   4       22.48       22.56      1.36 o 
  -4  13   4       13.86       11.12      0.83 o 
  -3  13   4        1.30        0.98      0.48 o 
  -2  13   4       33.00       34.74      1.19 o 
  -1  13   4        0.51       -0.15      0.51 o 
   0  13   4        9.17        7.85      0.67 o 
   1  13   4        0.09        0.56      0.52 o 
   2  13   4        1.72        1.14      0.62 o 
   3  13   4        1.12        0.97      0.68 o 
   4  13   4        3.08        4.51      0.90 o 
   5  13   4        0.22       -0.06      0.81 o 
   6  13   4        2.50        2.76      0.92 o 
   7  13   4        0.46        0.65      0.96 o 
   8  13   4        0.19       -1.10      1.15 o 
  -7  14   4       13.79       10.30      1.56 o 
  -6  14   4        3.65        3.95      1.39 o 
  -5  14   4        0.41        0.19      1.00 o 
  -4  14   4        6.13        3.62      0.92 o 
  -3  14   4       23.44       24.70      1.17 o 
  -2  14   4        4.70        1.93      0.54 o 
  -1  14   4        0.02       -0.51      0.51 o 
   0  14   4        6.23        4.98      0.64 o 
   1  14   4        7.38        7.17      0.74 o 
   2  14   4       24.45       19.26      1.42 o 
   3  14   4       18.27       19.43      1.58 o 
   4  14   4      102.32      100.03      3.23 o 
   5  14   4       10.83       11.21      1.20 o 
   6  14   4        0.03        0.31      0.90 o 
   7  14   4        4.47        3.35      1.11 o 
  -6  15   4       16.81       22.24      2.70 o 
  -5  15   4        5.72        6.63      1.07 o 
  -4  15   4       18.91       21.89      1.43 o 
  -3  15   4        6.57        9.87      0.87 o 
  -2  15   4        1.23        1.63      0.63 o 
  -1  15   4        0.00       -0.29      0.59 o 
   0  15   4        1.02        0.25      0.63 o 
   1  15   4        4.65        6.21      0.81 o 
   2  15   4       31.78       30.59      1.62 o 
   3  15   4       48.42       45.76      2.05 o 
   4  15   4        0.66        1.28      0.89 o 
   5  15   4        0.73        0.07      0.87 o 
   6  15   4        2.83        1.86      1.00 o 
  -5  16   4       14.82       14.72      2.69 o 
  -4  16   4       59.61       59.16      3.62 o 
  -3  16   4        4.03        5.18      0.84 o 
  -2  16   4        2.20        2.17      0.86 o 
  -1  16   4        2.02        0.87      0.78 o 
   0  16   4        0.73        2.54      0.84 o 
   1  16   4       31.22       32.70      1.76 o 
   2  16   4        0.26        0.68      0.78 o 
   3  16   4        1.57        3.25      0.96 o 
   4  16   4       16.86       13.53      1.30 o 
   5  16   4        2.30        2.59      1.03 o 
  -3  17   4        0.40       -0.85      0.85 o 
  -2  17   4        0.02        1.62      0.90 o 
  -1  17   4        0.98       -0.12      0.89 o 
   0  17   4       12.22       11.56      1.21 o 
   1  17   4        6.95       12.57      1.86 o 
   2  17   4        0.34        0.45      0.83 o 
   3  17   4        0.11       -0.43      0.92 o 
 -12   1   5        0.14       -0.80      1.06 o 
 -11   1   5        7.00        7.09      1.33 o 
 -10   1   5       13.30       11.64      1.43 o 
  -9   1   5        2.40        0.59      0.81 o 
  -8   1   5       55.84       46.73      1.76 o 
  -7   1   5     1049.59      977.65     17.77 o 
  -6   1   5       26.05       26.81      0.86 o 
  -5   1   5      344.41      324.44      5.24 o 
  -4   1   5        1.45        2.41      0.31 o 
  -3   1   5      177.97      187.91      3.39 o 
  -2   1   5      258.20      266.43      5.08 o 
  -1   1   5      101.71      105.54      2.04 o 
   0   1   5      269.20      282.47      6.51 o 
   1   1   5      269.74      268.90      5.13 o 
   2   1   5        1.60        0.97      0.31 o 
   3   1   5      479.87      505.55      8.95 o 
   4   1   5       52.60       39.31      1.10 o 
   5   1   5        6.15        9.32      0.63 o 
   6   1   5      453.71      433.31      7.96 o 
   7   1   5       33.04       32.62      1.75 o 
   8   1   5       21.62       18.60      1.37 o 
   9   1   5        6.83        4.91      1.10 o 
  10   1   5        1.94        1.21      1.13 o 
  11   1   5       24.77       17.95      2.40 o 
 -12   2   5        3.62        2.50      1.37 o 
 -11   2   5       25.71       31.77      3.69 o 
 -10   2   5       19.02       19.90      1.73 o 
  -9   2   5        4.24        7.54      1.02 o 
  -8   2   5       51.36       49.32      1.79 o 
  -7   2   5      539.01      525.14     10.25 o 
  -6   2   5       30.90       31.50      0.89 o 
  -5   2   5      101.73       97.79      1.89 o 
  -4   2   5      441.87      515.52      8.16 o 
  -3   2   5       22.23       18.16      0.56 o 
  -2   2   5       10.23        8.26      0.37 o 
  -1   2   5       61.56       68.57      1.71 o 
   0   2   5      187.22      222.47      4.22 o 
   1   2   5      370.90      413.34      8.03 o 
   2   2   5       95.68      104.04      2.22 o 
   3   2   5      247.37      259.61      4.80 o 
   4   2   5        1.17        2.67      0.47 o 
   5   2   5      186.69      221.68      4.09 o 
   6   2   5      432.83      447.85      9.57 o 
   7   2   5       10.51        8.88      0.84 o 
   8   2   5       92.80       85.76      3.30 o 
   9   2   5       70.67       72.02      3.17 o 
  10   2   5        6.83        3.80      1.23 o 
  11   2   5        0.59        0.74      1.35 o 
 -12   3   5        9.32        8.33      1.88 o 
 -11   3   5        0.22        1.79      1.89 o 
 -10   3   5        0.35        0.55      0.88 o 
  -9   3   5       17.33       17.87      1.40 o 
  -8   3   5       58.23       52.84      1.89 o 
  -7   3   5        0.38       -0.03      0.55 o 
  -6   3   5       40.94       41.33      1.03 o 
  -5   3   5      141.09      147.72      2.49 o 
  -4   3   5      447.59      484.89      7.80 o 
  -3   3   5      568.04      574.70      9.90 o 
  -2   3   5       10.86       17.66      0.62 o 
  -1   3   5        4.68        7.06      0.43 o 
   0   3   5      125.40      138.60      2.91 o 
   1   3   5      944.30     1043.51     17.85 o 
   2   3   5       65.27       93.21      2.03 o 
   3   3   5        3.70        1.89      0.43 o 
   4   3   5      958.15     1050.32     17.58 o 
   5   3   5       66.41       57.80      1.43 o 
   6   3   5        4.52        8.00      0.80 o 
   7   3   5       28.60       27.28      1.34 o 
   8   3   5       43.83       39.09      2.48 o 
   9   3   5       21.23       21.07      1.78 o 
  10   3   5        0.51        0.75      1.35 o 
  11   3   5        1.15        0.82      1.42 o 
 -12   4   5        8.53        8.15      1.73 o 
 -11   4   5       22.45       27.52      2.13 o 
 -10   4   5       40.96       44.34      2.25 o 
  -9   4   5       16.92       17.78      1.39 o 
  -8   4   5       13.98       12.13      1.12 o 
  -7   4   5      152.42      141.40      3.31 o 
  -6   4   5       44.97       43.65      1.12 o 
  -5   4   5        4.03        6.66      0.46 o 
  -4   4   5       16.83       15.97      0.52 o 
  -3   4   5        1.56        0.72      0.19 o 
  -2   4   5       64.61       54.70      1.30 o 
  -1   4   5      785.83      837.02     14.28 o 
   0   4   5      379.24      405.50      7.46 o 
   1   4   5       72.60       64.94      1.50 o 
   2   4   5       29.11       35.04      0.97 o 
   3   4   5      168.32      188.92      3.78 o 
   4   4   5       52.90       51.03      1.41 o 
   5   4   5       52.03       50.33      1.37 o 
   6   4   5       24.97       26.92      1.19 o 
   7   4   5       96.65      102.13      2.82 o 
   8   4   5       47.44       47.85      2.30 o 
   9   4   5        3.81        1.96      1.15 o 
  10   4   5        3.31        3.04      1.52 o 
  11   4   5        0.38       -1.04      1.17 o 
 -12   5   5       21.20       29.14      3.79 o 
 -11   5   5        2.01        2.54      1.17 o 
 -10   5   5        0.01       -0.92      0.94 o 
  -9   5   5       44.62       38.76      2.02 o 
  -8   5   5      197.18      172.69      4.33 o 
  -7   5   5       48.06       42.77      2.24 o 
  -6   5   5       52.90       48.43      1.36 o 
  -5   5   5        2.36        1.87      0.30 o 
  -4   5   5       10.00       10.84      0.44 o 
  -3   5   5       65.47       65.69      1.71 o 
  -2   5   5      126.06      136.63      3.06 o 
  -1   5   5        6.60        8.45      0.58 o 
   0   5   5        0.08        0.79      0.27 o 
   1   5   5       71.99       77.25      1.90 o 
   2   5   5       21.57       25.81      0.86 o 
   3   5   5       35.83       36.77      1.07 o 
   4   5   5      109.06      107.77      2.31 o 
   5   5   5       26.53       25.85      1.16 o 
   6   5   5      100.90       96.75      2.89 o 
   7   5   5       57.13       61.00      2.26 o 
   8   5   5        1.23       -0.03      0.80 o 
   9   5   5       37.90       34.29      2.11 o 
  10   5   5        5.09        2.84      1.17 o 
  11   5   5        0.02       -0.63      1.35 o 
 -11   6   5       29.54       36.79      5.52 o 
 -10   6   5        2.73        3.11      1.08 o 
  -9   6   5        3.15        4.01      0.88 o 
  -8   6   5      114.43       99.75      3.43 o 
  -7   6   5        5.14        6.26      0.68 o 
  -6   6   5       56.35       76.06      1.90 o 
  -5   6   5      646.19      615.94     16.90 o 
  -4   6   5        2.83        2.46      0.44 o 
  -3   6   5       70.65       74.07      2.09 o 
  -2   6   5        1.88        0.96      0.46 o 
  -1   6   5      363.68      352.35      7.34 o 
   0   6   5      492.14      536.79      8.91 o 
   1   6   5       72.80       76.43      1.62 o 
   2   6   5        1.26        3.02      0.40 o 
   3   6   5      571.95      600.44     10.19 o 
   4   6   5       28.69       31.07      1.15 o 
   5   6   5       71.58       74.87      2.05 o 
   6   6   5        3.66        1.67      0.73 o 
   7   6   5       20.88       14.86      1.08 o 
   8   6   5       31.11       25.15      1.65 o 
   9   6   5       26.77       27.60      2.63 o 
  10   6   5        4.05        2.99      1.50 o 
  11   6   5       10.90        6.16      1.96 o 
 -11   7   5        4.56        2.27      1.59 o 
 -10   7   5       31.42       33.66      2.13 o 
  -9   7   5       62.77       64.93      2.50 o 
  -8   7   5       11.48       14.21      1.09 o 
  -7   7   5       83.66       83.62      2.94 o 
  -6   7   5       37.02       38.25      1.25 o 
  -5   7   5      142.76      140.27      3.50 o 
  -4   7   5      441.82      458.10     10.17 o 
  -3   7   5       19.85       19.00      1.16 o 
  -2   7   5      485.19      514.00     12.35 o 
  -1   7   5      276.87      294.29      7.31 o 
   0   7   5      254.76      279.81      4.60 o 
   1   7   5       41.74       40.97      1.02 o 
   2   7   5      158.43      155.70      3.02 o 
   3   7   5       15.81       15.41      0.78 o 
   4   7   5      551.42      579.37     11.29 o 
   5   7   5       10.11       12.60      0.97 o 
   6   7   5      108.93      110.15      2.96 o 
   7   7   5      101.49      108.69      3.16 o 
   8   7   5       86.41       87.38      2.80 o 
   9   7   5        4.99        5.28      1.21 o 
  10   7   5        0.07        1.12      1.08 o 
 -11   8   5       10.50       15.40      2.40 o 
 -10   8   5       13.44       15.26      1.45 o 
  -9   8   5        1.74        1.12      0.75 o 
  -8   8   5       17.86       16.16      1.09 o 
  -7   8   5      247.54      229.87      6.42 o 
  -6   8   5      957.13      809.78     20.51 o 
  -5   8   5      342.75      327.00      8.92 o 
  -4   8   5      301.76      301.31      7.61 o 
  -3   8   5      390.95      393.62     10.69 o 
  -2   8   5      129.17      128.80      4.24 o 
  -1   8   5      186.77      195.27      4.61 o 
   0   8   5      127.96      140.88      2.60 o 
   1   8   5      124.23      128.49      2.69 o 
   2   8   5       61.56       56.55      1.31 o 
   3   8   5      426.90      456.45      9.01 o 
   4   8   5      177.97      188.80      4.11 o 
   5   8   5      627.19      639.47     13.24 o 
   6   8   5        2.21        2.24      0.75 o 
   7   8   5       16.62       16.16      1.22 o 
   8   8   5        1.32        3.32      0.91 o 
   9   8   5       46.37       46.48      2.51 o 
  10   8   5        5.76        9.74      1.55 o 
 -10   9   5        0.22       -0.01      1.21 o 
  -9   9   5        2.76        3.39      0.98 o 
  -8   9   5       12.43       11.19      1.98 o 
  -7   9   5      198.37      196.92      7.23 o 
  -6   9   5        0.55        1.20      0.64 o 
  -5   9   5        2.98        4.08      1.04 o 
  -4   9   5      104.65      109.43      3.64 o 
  -3   9   5      101.33       93.77      2.88 o 
  -2   9   5      211.66      229.16      5.93 o 
  -1   9   5       28.11       29.48      1.50 o 
   0   9   5       59.77       61.15      1.36 o 
   1   9   5        2.50        2.86      0.41 o 
   2   9   5        4.00        3.24      0.44 o 
   3   9   5       33.08       33.06      1.23 o 
   4   9   5        9.94        5.98      0.70 o 
   5   9   5      324.34      334.77      7.32 o 
   6   9   5       36.19       36.79      2.41 o 
   7   9   5       36.79       35.64      2.49 o 
   8   9   5       66.36       76.30      2.62 o 
   9   9   5        3.04        2.32      1.26 o 
  10   9   5        2.58        2.26      1.40 o 
 -10  10   5        0.03        1.50      1.31 o 
  -9  10   5       17.79       16.69      1.90 o 
  -8  10   5        1.98        1.65      0.82 o 
  -7  10   5       14.83       15.79      1.13 o 
  -6  10   5       33.49       35.34      1.56 o 
  -5  10   5        1.57        1.35      0.46 o 
  -4  10   5       55.25       55.50      3.16 o 
  -3  10   5       66.83       63.01      4.30 o 
  -2  10   5        8.02       10.61      1.81 o 
  -1  10   5      538.02      533.99     11.00 o 
   0  10   5      388.95      384.85      8.21 o 
   1  10   5       10.71       10.76      0.61 o 
   2  10   5       36.15       28.46      1.16 o 
   3  10   5       18.72       17.92      0.96 o 
   4  10   5        3.01        2.91      0.77 o 
   5  10   5       15.43       15.80      1.27 o 
   6  10   5       14.06       14.06      1.22 o 
   7  10   5        0.01       -0.73      0.78 o 
   8  10   5        0.23        3.18      1.05 o 
   9  10   5        0.04       -0.30      1.17 o 
  -9  11   5        7.14       12.56      1.76 o 
  -8  11   5        4.76        3.22      0.93 o 
  -7  11   5        2.08        2.18      0.93 o 
  -6  11   5       43.44       46.10      3.48 o 
  -5  11   5        7.17        5.64      0.56 o 
  -4  11   5        1.77        0.36      1.14 o 
  -3  11   5       20.02       18.42      1.43 o 
  -2  11   5       87.36       87.27      2.68 o 
  -1  11   5        3.11        1.25      0.44 o 
   0  11   5       41.64       45.41      1.26 o 
   1  11   5       74.56       72.23      1.83 o 
   2  11   5        4.75        2.69      0.60 o 
   3  11   5        3.66        2.08      0.62 o 
   4  11   5      120.91      119.35      3.30 o 
   5  11   5       11.13       10.01      1.07 o 
   6  11   5        0.18       -0.79      0.79 o 
   7  11   5        6.44        7.31      1.17 o 
   8  11   5        5.87        8.32      1.29 o 
   9  11   5       20.64       22.36      2.25 o 
  -9  12   5       37.44       37.76      3.08 o 
  -8  12   5        3.80        3.78      1.15 o 
  -7  12   5        0.92        2.23      0.81 o 
  -6  12   5        9.86        8.63      0.85 o 
  -5  12   5        0.14        0.93      0.46 o 
  -4  12   5        3.51        5.85      0.85 o 
  -3  12   5        5.27        4.75      0.72 o 
  -2  12   5       71.22       81.16      2.27 o 
  -1  12   5      535.63      542.49     11.45 o 
   0  12   5      273.51      259.73      5.93 o 
   1  12   5       94.39       83.85      2.23 o 
   2  12   5       54.32       55.17      1.78 o 
   3  12   5       53.91       52.35      1.95 o 
   4  12   5       30.44       33.74      1.62 o 
   5  12   5        5.05        5.33      1.02 o 
   6  12   5       41.38       43.25      2.39 o 
   7  12   5        0.00       -0.34      0.96 o 
   8  12   5        3.18        1.37      1.34 o 
  -8  13   5       11.41       10.20      2.06 o 
  -7  13   5       57.45       64.98      5.84 o 
  -6  13   5        7.47        8.57      0.98 o 
  -5  13   5        7.21        9.22      1.02 o 
  -4  13   5        4.24        3.45      0.66 o 
  -3  13   5       15.09       13.20      0.72 o 
  -2  13   5       29.46       29.33      1.41 o 
  -1  13   5       36.58       38.25      1.65 o 
   0  13   5        0.04        0.52      0.74 o 
   1  13   5       23.51       25.43      1.13 o 
   2  13   5       41.59       47.55      1.84 o 
   3  13   5       60.84       59.31      2.13 o 
   4  13   5       15.55       12.58      1.16 o 
   5  13   5       76.50       84.57      3.19 o 
   6  13   5       20.57       21.74      2.14 o 
   7  13   5        1.89        0.84      1.02 o 
  -7  14   5       59.88       62.57      4.29 o 
  -6  14   5       71.70       81.07      4.65 o 
  -5  14   5        6.30        9.79      1.41 o 
  -4  14   5       18.52       17.48      1.84 o 
  -3  14   5        4.65        4.44      0.75 o 
  -2  14   5       89.57       91.21      3.97 o 
  -1  14   5       13.83       12.84      0.90 o 
   0  14   5       24.42       22.27      1.18 o 
   1  14   5       20.31       21.92      1.09 o 
   2  14   5        1.48        1.54      0.75 o 
   3  14   5       11.93        9.63      1.06 o 
   4  14   5        5.63        5.15      1.02 o 
   5  14   5       49.66       43.62      2.69 o 
   6  14   5        1.17       -0.96      0.96 o 
  -6  15   5       18.95       16.78      1.49 o 
  -5  15   5       21.94       24.69      1.54 o 
  -4  15   5        2.12        2.19      0.74 o 
  -3  15   5        1.26        0.88      0.59 o 
  -2  15   5       34.92       33.04      2.26 o 
  -1  15   5        5.24        4.37      0.75 o 
   0  15   5        2.01        3.00      0.79 o 
   1  15   5        2.38        1.49      0.82 o 
   2  15   5        6.14        6.72      0.95 o 
   3  15   5       20.39       24.14      2.19 o 
   4  15   5        1.56        0.70      0.90 o 
   5  15   5        5.24        5.60      1.33 o 
  -4  16   5        1.04       -0.08      0.83 o 
  -3  16   5        9.93       10.94      1.16 o 
  -2  16   5        0.35       -0.08      0.70 o 
  -1  16   5        0.45       -0.22      0.80 o 
   0  16   5        4.25        3.59      1.28 o 
   1  16   5        1.24        1.06      0.92 o 
   2  16   5        2.93        3.88      1.02 o 
   3  16   5       17.21       17.14      1.40 o 
   4  16   5        2.84        3.43      1.16 o 
  -2  17   5       49.89       56.30      3.96 o 
  -1  17   5       26.44       31.83      2.60 o 
   0  17   5       14.29       18.33      1.60 o 
   1  17   5       23.19       26.91      2.14 o 
 -12   0   6       15.08       17.21      2.71 o 
 -11   0   6        7.82        9.02      2.03 o 
 -10   0   6       78.58       92.59      5.40 o 
  -9   0   6       19.19       13.91      2.81 o 
  -8   0   6      175.64      177.56      6.85 o 
  -7   0   6      223.83      196.09      7.32 o 
  -6   0   6     1396.28     1432.85     32.76 o 
  -5   0   6     1113.65     1035.73     35.69 o 
  -4   0   6      791.39      766.30     21.92 o 
  -3   0   6      556.51      567.09     16.39 o 
  -2   0   6       17.80       18.66      1.10 o 
  -1   0   6      107.33      106.76      3.41 o 
   0   0   6        4.06        5.83      0.71 o 
   1   0   6      579.82      718.51     18.74 o 
   2   0   6       99.53      118.65      3.28 o 
   3   0   6        4.61        6.23      0.72 o 
   4   0   6     1503.26     1549.76     33.89 o 
   5   0   6     1696.90     1633.36     42.03 o 
   6   0   6      162.09      172.31      6.14 o 
   7   0   6       43.18       46.95      2.63 o 
   8   0   6        1.01        1.06      1.14 o 
   9   0   6        0.56       -1.60      1.60 o 
  10   0   6        0.28        2.43      2.14 o 
  11   0   6        0.11       -0.34      1.90 o 
 -12   1   6        0.96        2.71      1.22 o 
 -11   1   6       18.76       22.12      1.93 o 
 -10   1   6       11.70       11.85      1.43 o 
  -9   1   6        3.63        0.96      0.84 o 
  -8   1   6        9.68        6.85      1.02 o 
  -7   1   6       13.59       12.20      0.86 o 
  -6   1   6      301.17      278.08      4.81 o 
  -5   1   6       54.14       53.04      1.19 o 
  -4   1   6        0.66        0.18      0.30 o 
  -3   1   6      262.62      265.66      5.28 o 
  -2   1   6     1869.70     1823.97     34.27 o 
  -1   1   6      121.35      121.09      2.27 o 
   0   1   6       22.02       16.24      0.68 o 
   1   1   6      639.59      658.63     16.19 o 
   2   1   6        0.04        0.51      0.34 o 
   3   1   6      236.70      255.03      5.23 o 
   4   1   6        8.56       12.22      0.72 o 
   5   1   6      225.20      200.56      3.80 o 
   6   1   6       25.24       21.80      1.14 o 
   7   1   6       81.94       84.27      3.25 o 
   8   1   6        2.24        5.10      1.00 o 
   9   1   6        1.15        0.22      1.09 o 
  10   1   6        4.23        3.07      1.49 o 
  11   1   6       13.06        9.29      1.96 o 
 -12   2   6        7.84        8.46      1.70 o 
 -11   2   6       10.57       10.44      1.48 o 
 -10   2   6        5.29        8.99      1.32 o 
  -9   2   6        1.32        1.83      0.89 o 
  -8   2   6        0.09        0.37      0.70 o 
  -7   2   6      280.90      269.20      5.49 o 
  -6   2   6        2.14        2.15      0.37 o 
  -5   2   6      206.96      192.43      3.56 o 
  -4   2   6       49.84       45.21      1.14 o 
  -3   2   6      147.74      150.18      2.70 o 
  -2   2   6       37.73       44.99      1.14 o 
  -1   2   6       20.30       16.17      0.69 o 
   0   2   6      190.43      196.57      3.67 o 
   1   2   6      165.87      175.62      3.71 o 
   2   2   6        7.93        6.93      0.57 o 
   3   2   6       50.43       63.51      1.72 o 
   4   2   6      103.11      112.42      2.32 o 
   5   2   6       42.52       41.29      1.87 o 
   6   2   6      247.87      246.82      5.06 o 
   7   2   6        2.11        1.31      0.77 o 
   8   2   6       17.58       19.88      1.80 o 
   9   2   6       26.61       24.27      1.89 o 
  10   2   6        2.94        1.88      1.37 o 
  11   2   6        3.11        2.14      1.53 o 
 -11   3   6       27.94       34.64      3.71 o 
 -10   3   6        1.39        2.37      0.96 o 
  -9   3   6        0.88        1.07      0.82 o 
  -8   3   6      172.24      147.95      4.15 o 
  -7   3   6      193.65      189.73      4.27 o 
  -6   3   6      161.49      152.29      3.04 o 
  -5   3   6      157.03      155.35      2.85 o 
  -4   3   6       42.99       40.46      0.98 o 
  -3   3   6       18.40       19.01      0.66 o 
  -2   3   6       42.60       33.22      0.90 o 
  -1   3   6      362.55      380.80      6.77 o 
   0   3   6       72.40       71.04      1.73 o 
   1   3   6      316.64      347.86      6.79 o 
   2   3   6       13.89       12.91      0.68 o 
   3   3   6       86.13      100.34      2.30 o 
   4   3   6        0.01        1.73      0.48 o 
   5   3   6        8.25        9.71      0.72 o 
   6   3   6        0.77        0.46      0.71 o 
   7   3   6        8.82       11.13      1.04 o 
   8   3   6       67.59       54.69      3.63 o 
   9   3   6        0.96       -1.00      1.07 o 
  10   3   6        0.50        1.73      1.45 o 
  11   3   6        3.32        1.79      1.59 o 
 -11   4   6       10.37       17.61      2.25 o 
 -10   4   6      117.05      133.67      4.53 o 
  -9   4   6       42.22       39.80      2.09 o 
  -8   4   6       22.78       21.69      1.30 o 
  -7   4   6      274.08      253.34      5.52 o 
  -6   4   6       60.69       55.82      1.69 o 
  -5   4   6      525.37      519.83      8.40 o 
  -4   4   6       53.97       59.34      1.18 o 
  -3   4   6       52.16       44.97      0.99 o 
  -2   4   6      253.38      277.86      5.19 o 
  -1   4   6       12.05       12.32      0.71 o 
   0   4   6     1103.46     1192.30     20.35 o 
   1   4   6       60.26       66.62      1.72 o 
   2   4   6      194.72      196.26      3.70 o 
   3   4   6        8.97        9.01      0.65 o 
   4   4   6      866.76      921.01     16.17 o 
   5   4   6       95.00       89.93      2.24 o 
   6   4   6      214.33      209.84      4.94 o 
   7   4   6        1.49        1.24      0.92 o 
   8   4   6        5.80        4.65      1.18 o 
   9   4   6        1.10        1.08      1.35 o 
  10   4   6        3.44        1.88      1.49 o 
  11   4   6       37.18       36.79      2.95 o 
 -11   5   6        3.95        3.72      1.30 o 
 -10   5   6        7.37        9.51      1.40 o 
  -9   5   6       22.61       27.60      1.73 o 
  -8   5   6       65.34       74.04      2.30 o 
  -7   5   6       12.92       13.89      0.97 o 
  -6   5   6     1225.77     1184.82     25.29 o 
  -5   5   6       79.95       86.91      1.98 o 
  -4   5   6      118.31      122.03      2.45 o 
  -3   5   6      148.88      149.14      2.64 o 
  -2   5   6       23.44       28.40      1.01 o 
  -1   5   6        8.09       10.88      0.55 o 
   0   5   6        1.39        0.79      0.26 o 
   1   5   6      210.00      226.12      4.37 o 
   2   5   6      112.09      100.68      2.12 o 
   3   5   6      683.38      686.63     12.71 o 
   4   5   6       94.10      112.20      2.44 o 
   5   5   6      323.67      321.60      6.70 o 
   6   5   6       61.73       65.08      2.34 o 
   7   5   6        0.36       -0.00      0.86 o 
   8   5   6        6.65        5.98      1.45 o 
   9   5   6       24.20       23.64      2.29 o 
  10   5   6        4.99        4.19      1.36 o 
  11   5   6        4.94        1.22      2.45 o 
 -11   6   6        2.30        2.81      1.14 o 
 -10   6   6       20.69       29.96      2.07 o 
  -9   6   6       13.50       12.55      1.34 o 
  -8   6   6       13.31       15.50      1.03 o 
  -7   6   6       74.01       73.20      1.99 o 
  -6   6   6       90.49       68.93      2.13 o 
  -5   6   6      629.16      559.79     16.83 o 
  -4   6   6      133.50      115.57      2.73 o 
  -3   6   6        1.56       -0.39      0.39 o 
  -2   6   6        6.33        8.05      0.87 o 
  -1   6   6       41.87       42.00      1.04 o 
   0   6   6       37.37       43.30      1.09 o 
   1   6   6      115.68      104.56      2.33 o 
   2   6   6       31.68       33.09      0.96 o 
   3   6   6        8.41        7.10      0.54 o 
   4   6   6      138.67      150.56      3.26 o 
   5   6   6      123.34      124.17      3.21 o 
   6   6   6      326.96      346.57      7.61 o 
   7   6   6       63.16       61.16      2.27 o 
   8   6   6       83.73       86.83      3.09 o 
   9   6   6        3.20        2.45      1.21 o 
  10   6   6        0.28       -0.87      1.27 o 
 -11   7   6        7.59        8.52      1.45 o 
 -10   7   6        1.20        1.85      0.99 o 
  -9   7   6       21.67       18.33      1.29 o 
  -8   7   6        4.52        5.00      0.82 o 
  -7   7   6        4.52        2.90      0.52 o 
  -6   7   6        0.67       -0.42      0.50 o 
  -5   7   6       19.77       20.85      1.70 o 
  -4   7   6      190.57      179.52      4.98 o 
  -3   7   6       91.23       97.14      2.93 o 
  -2   7   6       39.02       38.53      1.59 o 
  -1   7   6       18.74       13.24      0.64 o 
   0   7   6        2.86        4.52      0.39 o 
   1   7   6       18.13       18.26      0.77 o 
   2   7   6       27.58       27.44      0.88 o 
   3   7   6       50.25       56.35      1.46 o 
   4   7   6        7.61        9.19      0.79 o 
   5   7   6        0.17        2.67      0.78 o 
   6   7   6        2.04        0.51      0.75 o 
   7   7   6        8.17        6.76      1.09 o 
   8   7   6        7.59        7.85      1.16 o 
   9   7   6        2.96        3.60      1.18 o 
  10   7   6        0.08       -0.29      1.15 o 
 -10   8   6        0.02       -0.39      1.12 o 
  -9   8   6        2.54        3.83      1.00 o 
  -8   8   6       17.02       15.55      1.28 o 
  -7   8   6        5.21        3.32      0.74 o 
  -6   8   6        6.81        6.50      0.77 o 
  -5   8   6      146.41      133.91      7.71 o 
  -4   8   6       11.74       13.16      1.62 o 
  -3   8   6       70.43       61.22      2.43 o 
  -2   8   6        7.48        8.61      0.88 o 
  -1   8   6      116.81      105.47      2.38 o 
   0   8   6       38.16       37.40      1.34 o 
   1   8   6       14.03       13.09      0.73 o 
   2   8   6      303.53      300.85      5.84 o 
   3   8   6       10.59       11.23      0.80 o 
   4   8   6       87.84       93.24      2.58 o 
   5   8   6       77.14       82.09      2.46 o 
   6   8   6       20.49       18.11      1.51 o 
   7   8   6        4.13        4.78      1.01 o 
   8   8   6        0.01       -0.26      1.10 o 
   9   8   6       10.36       10.14      1.55 o 
  10   8   6        0.14       -0.20      1.50 o 
 -10   9   6        3.13        1.91      1.23 o 
  -9   9   6       14.86       13.38      1.38 o 
  -8   9   6       12.65       11.20      1.57 o 
  -7   9   6       13.01       10.89      0.95 o 
  -6   9   6       34.28       42.60      2.60 o 
  -5   9   6        8.60       10.78      0.74 o 
  -4   9   6        0.79       -0.11      1.05 o 
  -3   9   6       40.65       36.99      2.07 o 
  -2   9   6       72.67       84.40      2.96 o 
  -1   9   6      343.94      361.21     10.32 o 
   0   9   6        6.76        6.22      0.57 o 
   1   9   6       15.41       15.54      0.80 o 
   2   9   6       26.33       30.59      1.33 o 
   3   9   6       72.45       68.65      2.07 o 
   4   9   6       43.67       45.64      2.52 o 
   5   9   6        7.19        7.08      1.03 o 
   6   9   6        5.10        6.08      1.06 o 
   7   9   6        7.06        4.53      1.12 o 
   8   9   6        2.41        2.15      1.09 o 
   9   9   6        5.11        7.31      1.58 o 
  -9  10   6        7.31        9.60      1.24 o 
  -8  10   6       15.61       15.09      1.57 o 
  -7  10   6       38.92       51.47      4.06 o 
  -6  10   6       11.78        6.48      0.92 o 
  -5  10   6      110.04       98.10      6.82 o 
  -4  10   6       35.79       34.38      2.96 o 
  -3  10   6        0.63        1.40      1.02 o 
  -2  10   6      160.41      179.84      7.67 o 
  -1  10   6      244.42      251.96      8.41 o 
   0  10   6        0.66        0.29      0.46 o 
   1  10   6       40.95       40.82      1.36 o 
   2  10   6      122.28      129.65      3.32 o 
   3  10   6       93.77       94.21      2.73 o 
   4  10   6      120.70      123.54      4.19 o 
   5  10   6        1.61        2.64      0.90 o 
   6  10   6       35.99       30.06      1.70 o 
   7  10   6        0.11        0.07      1.01 o 
   8  10   6        2.58        1.99      1.15 o 
   9  10   6        0.25        0.30      1.43 o 
  -9  11   6        2.93        2.04      0.95 o 
  -8  11   6        2.51        1.71      0.81 o 
  -7  11   6       42.29       50.79      3.48 o 
  -6  11   6      153.24      142.16      4.62 o 
  -5  11   6        5.28        6.77      0.80 o 
  -4  11   6       99.39      103.39      5.66 o 
  -3  11   6        1.97        0.86      1.23 o 
  -2  11   6       21.49       24.03      1.32 o 
  -1  11   6      275.92      275.50      7.30 o 
   0  11   6      137.54      142.62      4.39 o 
   1  11   6       96.07       93.81      2.46 o 
   2  11   6       30.13       30.44      1.62 o 
   3  11   6        8.41        8.42      1.02 o 
   4  11   6       18.35       17.01      1.25 o 
   5  11   6        0.76        1.16      0.88 o 
   6  11   6       39.00       35.97      2.66 o 
   7  11   6       21.27       19.56      1.76 o 
   8  11   6        1.79        1.57      1.21 o 
  -8  12   6       10.46       11.21      1.19 o 
  -7  12   6        5.23        8.70      1.00 o 
  -6  12   6       25.00       25.29      2.14 o 
  -5  12   6        5.61        5.04      0.68 o 
  -4  12   6      126.58      140.47      7.17 o 
  -3  12   6        3.06        4.58      1.64 o 
  -2  12   6       18.58       20.11      1.53 o 
  -1  12   6       42.73       44.24      2.11 o 
   0  12   6      109.67      110.30      3.18 o 
   1  12   6       54.35       48.02      1.67 o 
   2  12   6       55.65       54.33      1.82 o 
   3  12   6       36.10       36.22      2.11 o 
   4  12   6        7.69        6.41      1.01 o 
   5  12   6       51.07       48.29      2.19 o 
   6  12   6        3.63        5.27      1.29 o 
   7  12   6        0.68       -0.90      1.04 o 
  -7  13   6        7.32        9.86      1.26 o 
  -6  13   6        4.43        5.37      0.72 o 
  -5  13   6        7.41        9.28      2.57 o 
  -4  13   6        0.04        0.35      1.58 o 
  -3  13   6        0.49       -0.17      0.85 o 
  -2  13   6        2.18        1.70      0.51 o 
  -1  13   6        2.02        1.18      0.56 o 
   0  13   6       21.94       23.40      1.25 o 
   1  13   6        2.29        0.86      0.94 o 
   2  13   6        0.01       -0.66      0.66 o 
   3  13   6       22.81       25.06      1.42 o 
   4  13   6        0.49        2.24      0.88 o 
   5  13   6        0.72        0.67      1.09 o 
   6  13   6        5.75        5.30      2.10 o 
   7  13   6        0.47        1.34      2.08 o 
  -6  14   6       23.46       30.54      2.88 o 
  -5  14   6        7.65        9.62      1.12 o 
  -4  14   6        0.40        2.16      1.16 o 
  -3  14   6        0.75        2.02      0.63 o 
  -2  14   6        2.71        3.39      0.62 o 
  -1  14   6       15.80       18.24      1.14 o 
   0  14   6        1.47        0.84      0.68 o 
   1  14   6        7.47        4.85      1.03 o 
   2  14   6        0.86        0.03      0.74 o 
   3  14   6       15.75       16.56      1.33 o 
   4  14   6       37.87       37.44      2.28 o 
   5  14   6       10.08        7.78      1.36 o 
   6  14   6        2.11        3.79      2.45 o 
  -5  15   6        0.55        1.13      0.68 o 
  -4  15   6       12.71       11.89      1.10 o 
  -3  15   6        2.10        2.18      0.59 o 
  -2  15   6        4.28        1.33      0.59 o 
  -1  15   6        0.57        0.99      0.67 o 
   0  15   6        4.12        3.72      0.97 o 
   1  15   6        0.58       -0.58      0.87 o 
   2  15   6       12.24       13.09      1.44 o 
   3  15   6       19.69       18.06      1.46 o 
   4  15   6        2.83        1.58      1.09 o 
  -3  16   6       11.22        9.21      0.95 o 
  -2  16   6        6.77        9.68      1.22 o 
  -1  16   6        2.97        4.90      0.98 o 
   0  16   6       10.58       10.07      1.31 o 
   1  16   6        1.05        3.33      1.54 o 
   2  16   6        1.14        2.45      1.07 o 
 -11   1   7       19.67       24.54      2.01 o 
 -10   1   7       56.37       64.29      3.11 o 
  -9   1   7       31.99       26.76      1.90 o 
  -8   1   7        2.06        3.55      0.96 o 
  -7   1   7      212.03      203.99      5.36 o 
  -6   1   7       83.82       85.98      1.86 o 
  -5   1   7     1813.98     1711.68     32.12 o 
  -4   1   7       78.97       74.89      1.74 o 
  -3   1   7        3.40        2.71      0.43 o 
  -2   1   7       30.04       33.08      1.11 o 
  -1   1   7       15.94       14.67      0.68 o 
   0   1   7        3.88        5.78      0.52 o 
   1   1   7        2.70        2.34      0.46 o 
   2   1   7        1.70        1.07      0.75 o 
   3   1   7       80.03       83.12      1.94 o 
   4   1   7      188.67      186.44      3.60 o 
   5   1   7        1.70        2.52      0.65 o 
   6   1   7      710.84      690.16     13.71 o 
   7   1   7       11.33        9.66      1.07 o 
   8   1   7       46.95       40.82      3.53 o 
   9   1   7        3.74        3.87      1.58 o 
  10   1   7        0.34       -0.45      1.39 o 
 -11   2   7        0.61        2.34      1.21 o 
 -10   2   7        3.64        4.87      1.23 o 
  -9   2   7       38.87       56.72      2.81 o 
  -8   2   7       92.44       78.71      2.93 o 
  -7   2   7       29.20       24.80      1.34 o 
  -6   2   7     1236.16     1188.37     23.61 o 
  -5   2   7      789.07      777.54     14.05 o 
  -4   2   7      214.91      212.61      4.11 o 
  -3   2   7      137.76      136.72      2.78 o 
  -2   2   7      596.29      597.50     11.48 o 
  -1   2   7      107.70      106.16      2.19 o 
   0   2   7       84.38       77.85      1.74 o 
   1   2   7       56.03       62.17      1.58 o 
   2   2   7      185.70      186.24      3.63 o 
   3   2   7      484.44      454.64      9.50 o 
   4   2   7       11.25       13.66      0.85 o 
   5   2   7      155.40      168.27      4.12 o 
   6   2   7        2.01        7.11      0.87 o 
   7   2   7       68.45       60.93      2.53 o 
   8   2   7       88.29       94.11      3.70 o 
   9   2   7       10.50        7.40      1.66 o 
  10   2   7       25.09       26.92      2.53 o 
 -11   3   7       30.72       37.67      2.87 o 
 -10   3   7       37.11       50.81      2.86 o 
  -9   3   7        6.93        6.93      1.12 o 
  -8   3   7       31.79       37.29      1.96 o 
  -7   3   7       62.21       51.99      1.65 o 
  -6   3   7       37.25       36.81      1.38 o 
  -5   3   7      146.05      149.88      3.41 o 
  -4   3   7      106.38      100.56      2.14 o 
  -3   3   7       96.92       95.51      1.96 o 
  -2   3   7       28.98       25.91      0.82 o 
  -1   3   7      237.80      249.69      4.62 o 
   0   3   7      306.59      291.96      5.34 o 
   1   3   7       51.89       61.39      1.56 o 
   2   3   7       17.25       15.17      0.82 o 
   3   3   7       41.03       37.64      1.28 o 
   4   3   7      494.58      543.46     10.29 o 
   5   3   7      129.55      132.84      3.19 o 
   6   3   7      302.91      287.23      6.98 o 
   7   3   7       47.09       39.73      2.05 o 
   8   3   7       29.07       27.17      1.96 o 
   9   3   7        8.24        8.40      1.65 o 
  10   3   7        2.89        3.64      1.59 o 
 -11   4   7       10.87        9.95      1.67 o 
 -10   4   7       65.60       74.09      3.82 o 
  -9   4   7       45.35       57.03      2.54 o 
  -8   4   7        6.98        7.24      0.93 o 
  -7   4   7        2.42        3.04      0.59 o 
  -6   4   7       34.46       39.76      1.41 o 
  -5   4   7        3.43        2.94      0.64 o 
  -4   4   7      161.05      151.39      3.04 o 
  -3   4   7       22.30       18.40      0.69 o 
  -2   4   7      332.48      316.49      5.95 o 
  -1   4   7        0.00       -0.01      0.30 o 
   0   4   7        1.26        1.29      0.41 o 
   1   4   7      672.59      670.17     13.10 o 
   2   4   7      286.49      273.49      5.33 o 
   3   4   7      103.26      115.70      2.65 o 
   4   4   7       14.82       15.47      1.23 o 
   5   4   7       31.69       27.51      1.34 o 
   6   4   7       12.99       11.51      1.20 o 
   7   4   7       12.50       10.21      1.21 o 
   8   4   7       26.89       25.08      2.67 o 
   9   4   7       26.30       23.78      2.29 o 
  10   4   7        7.95        6.82      1.72 o 
 -11   5   7        2.51        2.05      1.55 o 
 -10   5   7        9.60       14.11      1.70 o 
  -9   5   7        5.04        4.12      1.72 o 
  -8   5   7        1.85        0.76      0.70 o 
  -7   5   7        5.81        4.41      0.66 o 
  -6   5   7      123.53      106.16      2.73 o 
  -5   5   7      167.48      155.00      3.72 o 
  -4   5   7       78.71       81.27      1.90 o 
  -3   5   7        8.69        9.99      0.57 o 
  -2   5   7       46.91       48.44      1.37 o 
  -1   5   7       77.68       70.32      1.71 o 
   0   5   7       31.58       31.20      1.68 o 
   1   5   7       47.29       49.81      1.36 o 
   2   5   7      127.85      119.97      2.84 o 
   3   5   7        1.75        2.18      0.58 o 
   4   5   7       36.52       35.87      1.58 o 
   5   5   7       76.73       74.51      2.69 o 
   6   5   7        1.12        1.44      0.90 o 
   7   5   7        0.32        1.06      1.11 o 
   8   5   7       28.93       30.95      2.48 o 
   9   5   7        8.88        8.10      1.70 o 
  10   5   7        1.14       -0.68      1.26 o 
 -10   6   7       27.50       32.55      2.55 o 
  -9   6   7       28.78       35.66      2.15 o 
  -8   6   7       11.02        9.44      0.97 o 
  -7   6   7       44.79       39.79      1.37 o 
  -6   6   7        0.06        1.74      0.46 o 
  -5   6   7        2.27        4.56      0.59 o 
  -4   6   7       25.43       29.52      1.20 o 
  -3   6   7       86.56       81.47      2.20 o 
  -2   6   7        2.52        0.55      0.45 o 
  -1   6   7        0.08        0.98      0.32 o 
   0   6   7       19.54       20.20      0.78 o 
   1   6   7      281.03      298.45      6.04 o 
   2   6   7      166.42      173.54      3.46 o 
   3   6   7      239.60      244.46      4.93 o 
   4   6   7       32.44       41.62      1.50 o 
   5   6   7        1.60        1.08      0.80 o 
   6   6   7        3.97        3.31      0.99 o 
   7   6   7       17.43       14.16      1.38 o 
   8   6   7        0.91        0.80      1.14 o 
   9   6   7        0.32       -0.29      1.10 o 
  10   6   7        9.22       10.32      1.57 o 
 -10   7   7       70.50       90.87      4.70 o 
  -9   7   7        0.26        0.00      1.10 o 
  -8   7   7       65.03       64.38      2.87 o 
  -7   7   7        3.26        3.45      0.72 o 
  -6   7   7        7.28       10.41      0.99 o 
  -5   7   7      216.95      217.93      5.75 o 
  -4   7   7       25.37       22.61      1.02 o 
  -3   7   7        1.47        0.41      0.47 o 
  -2   7   7      193.36      177.21      4.79 o 
  -1   7   7        3.05        1.35      0.38 o 
   0   7   7      109.70      108.84      2.48 o 
   1   7   7       24.03       20.70      0.96 o 
   2   7   7        0.58        1.71      0.53 o 
   3   7   7       69.40       69.74      2.01 o 
   4   7   7      243.76      257.40      5.85 o 
   5   7   7       60.10       61.26      2.35 o 
   6   7   7       78.86       70.71      2.90 o 
   7   7   7        0.23        0.68      1.04 o 
   8   7   7        1.97        1.29      1.25 o 
   9   7   7        0.07        1.63      1.27 o 
 -10   8   7       16.10       21.70      2.64 o 
  -9   8   7       14.62       20.97      1.70 o 
  -8   8   7       16.00       17.40      1.34 o 
  -7   8   7       15.36       15.97      1.58 o 
  -6   8   7      176.94      170.59      8.88 o 
  -5   8   7       82.67       64.49      2.39 o 
  -4   8   7      101.16       73.62      2.26 o 
  -3   8   7      336.00      307.04      8.96 o 
  -2   8   7        6.98        9.34      0.89 o 
  -1   8   7       75.95       78.56      2.25 o 
   0   8   7        3.92        3.72      0.53 o 
   1   8   7      452.92      454.81      9.11 o 
   2   8   7      212.23      229.60      5.22 o 
   3   8   7       40.75       38.40      1.55 o 
   4   8   7       11.40       14.33      1.37 o 
   5   8   7        4.11        3.09      1.02 o 
   6   8   7       38.41       33.13      2.46 o 
   7   8   7       74.04       76.97      4.34 o 
   8   8   7        0.21        0.86      1.23 o 
   9   8   7        2.19        3.63      1.33 o 
  -9   9   7       18.18       20.79      1.65 o 
  -8   9   7        0.05       -0.67      0.67 o 
  -7   9   7        1.46        1.08      0.76 o 
  -6   9   7        1.46        0.76      0.50 o 
  -5   9   7       61.65       58.54      3.71 o 
  -4   9   7       52.31       50.23      2.30 o 
  -3   9   7       11.55       10.61      1.53 o 
  -2   9   7       35.12       33.97      1.99 o 
  -1   9   7       13.93       14.03      0.95 o 
   0   9   7        5.89        7.03      0.81 o 
   1   9   7       44.69       47.70      2.24 o 
   2   9   7        0.11       -0.64      0.64 o 
   3   9   7       31.04       32.40      1.70 o 
   4   9   7        4.97        3.97      0.96 o 
   5   9   7        4.51        3.52      1.17 o 
   6   9   7        0.52        1.97      1.03 o 
   7   9   7       32.38       30.27      2.25 o 
   8   9   7        0.07        1.08      1.36 o 
  -9  10   7        1.22        1.23      0.99 o 
  -8  10   7        0.90        2.02      0.71 o 
  -7  10   7        2.32        2.89      0.63 o 
  -6  10   7        2.05        2.02      1.14 o 
  -5  10   7        3.45        2.67      1.18 o 
  -4  10   7        2.36        2.46      1.50 o 
  -3  10   7       30.84       30.34      2.76 o 
  -2  10   7       26.65       25.10      1.23 o 
  -1  10   7       79.49       79.86      2.65 o 
   0  10   7        3.07        3.48      0.79 o 
   1  10   7      266.41      263.70      7.92 o 
   2  10   7       95.81       95.99      2.95 o 
   3  10   7       83.72       78.62      2.90 o 
   4  10   7        3.61        1.26      0.93 o 
   5  10   7       11.63       13.88      1.41 o 
   6  10   7        1.94       -0.34      0.89 o 
   7  10   7        0.25        0.78      1.02 o 
   8  10   7        3.05        1.90      1.34 o 
  -8  11   7        0.51        1.52      0.67 o 
  -7  11   7       17.63       13.88      1.33 o 
  -6  11   7       21.34       17.71      1.09 o 
  -5  11   7       13.66        9.99      2.75 o 
  -4  11   7        4.32        3.78      1.58 o 
  -3  11   7       22.52       23.93      4.83 o 
  -2  11   7        2.96        2.07      0.45 o 
  -1  11   7        0.50        0.65      0.52 o 
   0  11   7       34.95       38.36      2.06 o 
   1  11   7        1.33        2.14      0.82 o 
   2  11   7      139.66      146.27      4.11 o 
   3  11   7        1.16        0.84      0.90 o 
   4  11   7       23.55       19.73      1.54 o 
   5  11   7       29.12       32.39      1.99 o 
   6  11   7        2.32        2.69      1.00 o 
   7  11   7        1.53        1.96      1.13 o 
  -7  12   7       12.31       14.01      1.58 o 
  -6  12   7       59.01       59.74      4.08 o 
  -5  12   7       22.56       28.52      3.05 o 
  -4  12   7       46.14       57.66      8.37 o 
  -3  12   7        0.00       -0.15      2.57 o 
  -2  12   7       35.62       33.38      1.43 o 
  -1  12   7       25.95       24.24      1.24 o 
   0  12   7       47.84       55.62      2.43 o 
   1  12   7      118.13      119.82      4.19 o 
   2  12   7       44.70       40.19      2.00 o 
   3  12   7        1.78        1.18      0.91 o 
   4  12   7       16.71       19.48      1.56 o 
   5  12   7        3.14        5.63      1.14 o 
   6  12   7        9.68       11.33      1.62 o 
   7  12   7       11.00       10.88      2.93 o 
  -6  13   7        4.85        5.30      2.24 o 
  -5  13   7       15.39       21.79      3.02 o 
  -4  13   7        0.09       -0.11      1.67 o 
  -3  13   7        4.00        3.44      1.72 o 
  -2  13   7        0.00       -0.14      0.45 o 
  -1  13   7       25.64       26.21      1.33 o 
   0  13   7        9.98       10.66      0.96 o 
   1  13   7       42.94       47.12      2.34 o 
   2  13   7        0.92        0.97      0.82 o 
   3  13   7        0.22       -1.12      1.12 o 
   4  13   7        2.99        4.51      1.13 o 
   5  13   7        1.48        2.22      1.16 o 
   6  13   7        6.30       11.13      2.93 o 
  -5  14   7       12.98       18.73      4.10 o 
  -4  14   7        1.16       -0.27      1.67 o 
  -3  14   7       32.65       37.04      2.59 o 
  -2  14   7       16.83       16.04      0.98 o 
  -1  14   7        2.77        2.61      0.66 o 
   0  14   7       19.99       18.46      1.54 o 
   1  14   7        1.08        1.07      0.94 o 
   2  14   7        1.96        3.02      1.69 o 
   3  14   7        0.87       -0.44      0.95 o 
   4  14   7        6.47        8.03      1.35 o 
  -3  15   7        1.34        1.78      0.86 o 
  -2  15   7        4.77        4.27      0.69 o 
  -1  15   7        1.74        1.82      0.71 o 
   0  15   7       13.81       18.82      1.57 o 
   1  15   7        2.88        3.86      1.07 o 
   2  15   7       12.02       12.87      1.73 o 
   3  15   7        0.71       -0.12      2.32 o 
 -11   0   8       15.49       10.94      2.23 o 
 -10   0   8       47.29       47.73      3.97 o 
  -9   0   8        3.06        5.68      1.68 o 
  -8   0   8       19.67       16.70      2.19 o 
  -7   0   8       77.62       85.51      4.84 o 
  -6   0   8       47.93       47.08      2.34 o 
  -5   0   8      316.67      304.59      8.99 o 
  -4   0   8      189.28      196.49      6.31 o 
  -3   0   8     3915.97     3843.40    108.50 o 
  -2   0   8        0.13       -0.71      0.71 o 
  -1   0   8      292.64      308.43      8.38 o 
   0   0   8      142.27      145.50      4.35 o 
   1   0   8      112.43       98.02      3.63 o 
   2   0   8      106.98      107.87      3.53 o 
   3   0   8       83.68       71.17      3.64 o 
   4   0   8      150.41      160.30      5.03 o 
   5   0   8      246.75      242.26      7.08 o 
   6   0   8      147.78      132.09      5.05 o 
   7   0   8      151.33      129.64      5.82 o 
   8   0   8      108.85      102.80      6.41 o 
   9   0   8       52.00       47.94      5.01 o 
  10   0   8        7.51       10.51      2.88 o 
 -11   1   8        1.01        1.63      1.60 o 
 -10   1   8        0.91        2.46      1.21 o 
  -9   1   8       20.71       31.08      2.46 o 
  -8   1   8       32.68       33.78      2.09 o 
  -7   1   8       11.22       11.85      1.27 o 
  -6   1   8      182.45      177.14      4.17 o 
  -5   1   8        7.81        7.76      0.75 o 
  -4   1   8        0.93        1.31      0.57 o 
  -3   1   8       63.79       74.78      5.38 o 
  -2   1   8       18.51       18.37      0.94 o 
  -1   1   8       26.89       37.18      2.11 o 
   0   1   8      206.19      195.57      4.45 o 
   1   1   8        0.01        1.09      0.48 o 
   2   1   8       88.79       85.27      2.21 o 
   3   1   8       30.45       27.36      1.29 o 
   4   1   8       26.44       26.84      1.20 o 
   5   1   8       36.84       35.47      1.39 o 
   6   1   8        0.00        1.49      0.73 o 
   7   1   8       32.75       28.34      2.00 o 
   8   1   8        1.12        2.20      1.43 o 
   9   1   8        4.64        7.05      1.70 o 
  10   1   8        5.40        8.73      2.06 o 
 -10   2   8        3.99        7.53      1.35 o 
  -9   2   8       12.71       16.39      1.64 o 
  -8   2   8        1.16        1.69      0.97 o 
  -7   2   8        0.90        0.25      0.76 o 
  -6   2   8       14.25       18.95      1.07 o 
  -5   2   8      315.64      300.79      7.41 o 
  -4   2   8        4.32        4.36      0.66 o 
  -3   2   8       31.08       29.48      1.11 o 
  -2   2   8        0.66        0.05      0.48 o 
  -1   2   8       32.61       32.62      1.10 o 
   0   2   8       24.45       21.07      0.96 o 
   1   2   8        3.40        4.17      0.58 o 
   2   2   8       52.49       54.29      1.64 o 
   3   2   8      127.96      129.45      3.26 o 
   4   2   8       16.84       17.53      1.10 o 
   5   2   8       21.22       23.84      1.32 o 
   6   2   8      107.48      113.66      4.09 o 
   7   2   8       24.53       18.37      1.51 o 
   8   2   8       32.87       28.05      2.11 o 
   9   2   8        1.98        1.81      1.46 o 
  10   2   8        1.59       -0.04      2.34 o 
 -10   3   8       24.03       26.35      2.07 o 
  -9   3   8       27.88       35.51      2.29 o 
  -8   3   8        0.92        0.27      0.88 o 
  -7   3   8        0.01       -0.00      0.63 o 
  -6   3   8        7.84        4.49      0.63 o 
  -5   3   8      148.61      137.85      3.46 o 
  -4   3   8       30.70       28.33      1.33 o 
  -3   3   8       10.97       11.84      0.80 o 
  -2   3   8        7.35       11.32      0.95 o 
  -1   3   8        7.42        5.34      0.57 o 
   0   3   8        3.02        3.04      0.57 o 
   1   3   8       92.25       94.04      2.60 o 
   2   3   8       30.23       27.86      1.19 o 
   3   3   8        0.43        0.88      0.63 o 
   4   3   8       56.93       56.80      1.83 o 
   5   3   8        8.29        8.07      0.89 o 
   6   3   8        0.28        0.69      0.90 o 
   7   3   8        1.15        1.89      1.12 o 
   8   3   8        0.02        0.50      1.32 o 
   9   3   8        1.69        1.41      1.46 o 
 -10   4   8       38.07       36.41      2.61 o 
  -9   4   8       24.68       36.45      3.15 o 
  -8   4   8       79.91       78.89      2.99 o 
  -7   4   8       25.36       22.55      1.29 o 
  -6   4   8        0.31        0.90      0.51 o 
  -5   4   8      333.22      318.35      7.21 o 
  -4   4   8      181.39      172.87      4.50 o 
  -3   4   8       91.64       84.93      2.51 o 
  -2   4   8      320.93      314.78      7.71 o 
  -1   4   8        8.38        8.59      0.79 o 
   0   4   8        1.54        1.37      0.56 o 
   1   4   8        0.00       -0.37      0.53 o 
   2   4   8       84.78       85.40      2.35 o 
   3   4   8      440.78      463.63      9.87 o 
   4   4   8      136.15      136.25      3.53 o 
   5   4   8       90.49       95.88      3.23 o 
   6   4   8      114.49      110.02      5.66 o 
   7   4   8        2.21        2.44      1.13 o 
   8   4   8        3.84        3.61      1.48 o 
   9   4   8       24.43       19.49      2.24 o 
 -10   5   8        2.26        3.79      1.21 o 
  -9   5   8        9.60       13.70      1.61 o 
  -8   5   8       57.10       59.47      2.23 o 
  -7   5   8       13.27       16.11      1.02 o 
  -6   5   8       69.49       64.97      1.92 o 
  -5   5   8       16.43       18.55      0.94 o 
  -4   5   8      117.72      107.48      2.76 o 
  -3   5   8       21.99       19.75      1.01 o 
  -2   5   8      337.68      329.69      8.90 o 
  -1   5   8      276.32      251.58      7.15 o 
   0   5   8       34.75       35.55      1.58 o 
   1   5   8       39.42       36.59      1.36 o 
   2   5   8      136.35      145.20      3.52 o 
   3   5   8      116.82      111.27      3.18 o 
   4   5   8       55.89       54.32      2.27 o 
   5   5   8        5.37        7.68      1.10 o 
   6   5   8       10.14       10.60      1.40 o 
   7   5   8       37.48       43.80      3.35 o 
   8   5   8       24.55       28.54      2.47 o 
   9   5   8        0.09       -0.53      1.61 o 
 -10   6   8        3.79        3.97      1.89 o 
  -9   6   8        0.82        0.85      1.33 o 
  -8   6   8        2.78        3.33      0.84 o 
  -7   6   8        0.87        0.51      0.67 o 
  -6   6   8        1.36        0.68      0.44 o 
  -5   6   8       69.04       71.73      2.26 o 
  -4   6   8      148.72      131.19      3.83 o 
  -3   6   8       68.94       52.97      1.59 o 
  -2   6   8      292.97      271.69     12.04 o 
  -1   6   8        3.10        5.13      0.72 o 
   0   6   8        6.32        7.58      0.73 o 
   1   6   8        0.16        0.25      0.57 o 
   2   6   8       10.72       12.66      1.21 o 
   3   6   8      246.58      243.66      6.82 o 
   4   6   8       90.69       92.13      3.08 o 
   5   6   8        1.17        1.39      0.99 o 
   6   6   8       38.23       30.59      2.44 o 
   7   6   8       16.90       18.57      1.73 o 
   8   6   8        8.83        7.40      1.54 o 
   9   6   8       18.72       13.13      1.82 o 
  -9   7   8       24.35       25.14      2.92 o 
  -8   7   8        8.31       13.07      1.37 o 
  -7   7   8        0.77       -0.56      0.62 o 
  -6   7   8        1.94        2.66      0.61 o 
  -5   7   8       63.88       58.89      2.78 o 
  -4   7   8      117.83      103.57      2.93 o 
  -3   7   8       16.74       16.88      0.94 o 
  -2   7   8       14.34       13.43      0.96 o 
  -1   7   8       40.37       43.35      1.92 o 
   0   7   8        4.21        3.66      0.59 o 
   1   7   8       10.33        7.98      0.78 o 
   2   7   8       36.66       33.40      1.77 o 
   3   7   8        0.01       -0.18      0.76 o 
   4   7   8       11.78       11.61      1.39 o 
   5   7   8       11.04       13.54      1.44 o 
   6   7   8       50.04       49.29      2.48 o 
   7   7   8        3.90        4.96      1.45 o 
   8   7   8        0.28       -0.92      1.27 o 
   9   7   8        0.31        0.61      2.32 o 
  -9   8   8        5.78        8.96      1.68 o 
  -8   8   8        0.00       -0.44      0.85 o 
  -7   8   8       31.19       31.10      2.03 o 
  -6   8   8        2.02        1.32      0.59 o 
  -5   8   8       32.22       29.85      2.13 o 
  -4   8   8      117.29      120.11      3.72 o 
  -3   8   8        5.23        6.42      0.82 o 
  -2   8   8       32.30       33.21      2.16 o 
  -1   8   8       72.49       75.65      2.61 o 
   0   8   8       23.37       23.35      1.16 o 
   1   8   8       17.56       15.56      1.08 o 
   2   8   8        8.08        8.46      0.94 o 
   3   8   8      149.49      149.74      5.25 o 
   4   8   8      142.75      140.93      4.53 o 
   5   8   8        0.82        0.34      0.95 o 
   6   8   8       26.95       29.32      1.99 o 
   7   8   8        0.00       -0.28      1.08 o 
   8   8   8        0.46       -0.96      1.24 o 
  -8   9   8       12.52       14.27      1.35 o 
  -7   9   8        7.37        4.81      0.74 o 
  -6   9   8       48.90       54.58      2.75 o 
  -5   9   8       19.51       16.69      0.93 o 
  -4   9   8       26.40       23.59      1.11 o 
  -3   9   8        0.67       -0.68      0.79 o 
  -2   9   8       33.90       28.12      1.71 o 
  -1   9   8      123.79      118.76      4.20 o 
   0   9   8       13.01       14.60      0.96 o 
   1   9   8       21.97       25.36      1.48 o 
   2   9   8       15.49       18.80      1.41 o 
   3   9   8      198.70      212.17      6.19 o 
   4   9   8        0.93        2.09      0.98 o 
   5   9   8       13.52       17.01      1.77 o 
   6   9   8       14.56       15.08      1.54 o 
   7   9   8        6.99        5.76      1.34 o 
   8   9   8        1.83        1.96      2.45 o 
  -8  10   8       10.18       13.27      1.28 o 
  -7  10   8       71.61       84.49      2.75 o 
  -6  10   8        5.67        4.24      0.64 o 
  -5  10   8       19.04       21.16      1.21 o 
  -4  10   8       28.03       20.76      0.97 o 
  -3  10   8        0.12       -0.27      0.78 o 
  -2  10   8       87.62       83.99      3.83 o 
  -1  10   8       11.39       11.86      1.06 o 
   0  10   8       53.69       58.35      2.47 o 
   1  10   8      105.51      117.20      3.41 o 
   2  10   8        0.12        1.72      0.85 o 
   3  10   8        5.53        4.32      0.99 o 
   4  10   8        5.46        6.28      1.17 o 
   5  10   8       22.35       22.45      2.17 o 
   6  10   8       10.28        8.87      1.37 o 
   7  10   8        0.00       -1.03      1.03 o 
  -7  11   8       13.10       16.39      1.04 o 
  -6  11   8       34.18       27.66      1.27 o 
  -5  11   8        1.28        0.94      0.38 o 
  -4  11   8        1.83        1.91      0.56 o 
  -3  11   8       17.00       18.68      1.16 o 
  -2  11   8       34.27       29.76      2.03 o 
  -1  11   8        6.13       10.51      2.56 o 
   0  11   8        3.47        4.86      0.90 o 
   1  11   8      335.14      344.15      8.50 o 
   2  11   8      159.09      170.07      5.17 o 
   3  11   8        0.03        0.16      0.92 o 
   4  11   8        4.26        4.84      1.10 o 
   5  11   8        1.37        0.38      1.02 o 
   6  11   8       33.18       38.01      2.29 o 
  -6  12   8       19.00       23.99      2.25 o 
  -5  12   8       22.09       27.04      3.08 o 
  -4  12   8        2.55        1.55      1.79 o 
  -3  12   8       22.80       26.38      2.47 o 
  -2  12   8       37.47       45.45      2.00 o 
  -1  12   8        3.04        2.85      0.73 o 
   0  12   8        1.62        2.48      0.86 o 
   1  12   8        6.35        8.99      1.41 o 
   2  12   8       10.35       13.76      1.29 o 
   3  12   8       22.47       21.87      1.63 o 
   4  12   8        3.19        2.82      1.07 o 
   5  12   8        1.84        2.67      1.11 o 
  -5  13   8       18.98       29.93      3.49 o 
  -4  13   8        5.74        7.86      2.17 o 
  -3  13   8       11.19       14.58      2.51 o 
  -2  13   8        9.09        9.11      0.94 o 
  -1  13   8        1.60        1.96      0.92 o 
   0  13   8       12.88       13.58      1.25 o 
   1  13   8       14.35       12.48      1.59 o 
   2  13   8        0.74        0.23      1.10 o 
   3  13   8        2.33        2.09      0.98 o 
   4  13   8        3.42        2.11      1.08 o 
  -4  14   8       12.15       21.39      4.03 o 
  -3  14   8       35.60       37.35      3.69 o 
  -2  14   8        4.83        6.64      1.17 o 
  -1  14   8        0.23       -0.35      0.72 o 
   0  14   8        9.62       11.07      1.47 o 
   1  14   8       12.56       14.96      1.76 o 
   2  14   8        8.68        8.03      1.52 o 
   3  14   8        0.01        2.69      2.20 o 
 -10   1   9        0.00        1.47      1.16 o 
  -9   1   9       12.38       13.47      1.58 o 
  -8   1   9        1.12        0.06      1.00 o 
  -7   1   9        0.70        2.32      0.97 o 
  -6   1   9       58.97       59.57      3.10 o 
  -5   1   9      136.17      133.66      5.41 o 
  -4   1   9      470.80      472.34     12.34 o 
  -3   1   9      138.07      136.25      3.85 o 
  -2   1   9      219.29      202.54      5.34 o 
  -1   1   9        9.69       11.75      0.87 o 
   0   1   9        3.49        2.82      0.66 o 
   1   1   9       72.19       66.18      2.36 o 
   2   1   9        0.23       -0.19      0.59 o 
   3   1   9       96.34       98.27      2.74 o 
   4   1   9        4.61        3.89      0.75 o 
   5   1   9       32.36       29.97      1.51 o 
   6   1   9       18.03       16.55      1.45 o 
   7   1   9       33.36       26.94      3.28 o 
   8   1   9       48.38       46.93      3.48 o 
   9   1   9        7.08        2.69      1.61 o 
 -10   2   9        3.13        7.23      1.41 o 
  -9   2   9        2.30        1.29      1.17 o 
  -8   2   9       34.24       31.14      2.11 o 
  -7   2   9        1.80        1.67      0.94 o 
  -6   2   9       28.63       32.02      1.71 o 
  -5   2   9        4.99        3.43      0.81 o 
  -4   2   9      138.22      124.25      3.51 o 
  -3   2   9      327.69      295.06     10.16 o 
  -2   2   9       47.45       47.04      2.09 o 
  -1   2   9       21.51       18.00      1.02 o 
   0   2   9       67.82       60.24      2.00 o 
   1   2   9        4.11        3.16      0.71 o 
   2   2   9      129.05      136.63      3.45 o 
   3   2   9      131.23      122.87      3.21 o 
   4   2   9       70.82       70.43      2.05 o 
   5   2   9       22.38       25.85      1.55 o 
   6   2   9        2.41        2.01      0.92 o 
   7   2   9        2.38        1.97      1.18 o 
   8   2   9        9.58       15.35      2.00 o 
   9   2   9       21.88       15.81      2.09 o 
 -10   3   9       17.24       20.79      2.85 o 
  -9   3   9       58.08       73.10      3.39 o 
  -8   3   9       14.81       17.78      2.12 o 
  -7   3   9        8.27        6.43      1.10 o 
  -6   3   9        0.34        0.20      0.55 o 
  -5   3   9        5.93        5.28      0.73 o 
  -4   3   9       70.11       65.53      2.19 o 
  -3   3   9      215.51      227.76      5.91 o 
  -2   3   9      545.76      529.15     12.65 o 
  -1   3   9        0.46       -0.56      0.56 o 
   0   3   9        4.20        4.30      0.72 o 
   1   3   9      271.10      267.96      6.38 o 
   2   3   9      128.73      113.78      4.08 o 
   3   3   9       88.03       88.53      2.45 o 
   4   3   9       10.30        6.88      0.87 o 
   5   3   9       18.83       16.47      1.42 o 
   6   3   9        2.27        0.77      0.87 o 
   7   3   9        1.55        0.54      1.11 o 
   8   3   9        2.39        0.74      1.40 o 
   9   3   9       12.24       12.41      2.11 o 
  -9   4   9        3.00        3.47      1.31 o 
  -8   4   9       18.12       22.47      1.73 o 
  -7   4   9        7.98        9.31      1.17 o 
  -6   4   9        0.69        2.03      0.63 o 
  -5   4   9        2.47        2.76      0.59 o 
  -4   4   9       11.75       11.92      0.93 o 
  -3   4   9        1.12        1.55      0.67 o 
  -2   4   9        1.06       -0.18      0.62 o 
  -1   4   9      110.72       99.68      2.82 o 
   0   4   9        8.44        9.17      0.97 o 
   1   4   9      113.59      101.61      3.16 o 
   2   4   9       74.05       72.02      2.91 o 
   3   4   9       20.81       19.36      1.43 o 
   4   4   9       23.29       24.55      1.80 o 
   5   4   9       18.83       17.91      1.78 o 
   6   4   9       11.18       11.74      1.66 o 
   7   4   9        3.36        3.11      1.53 o 
   8   4   9        0.04        0.09      1.68 o 
  -9   5   9        0.01        0.74      1.08 o 
  -8   5   9        7.17       10.10      1.42 o 
  -7   5   9        1.19        0.17      0.71 o 
  -6   5   9        8.28        9.37      0.92 o 
  -5   5   9        2.03        1.71      0.52 o 
  -4   5   9      173.89      167.90      4.08 o 
  -3   5   9        0.55       -0.64      0.64 o 
  -2   5   9        0.00        0.43      0.59 o 
  -1   5   9        1.11        0.07      0.60 o 
   0   5   9       72.91       71.11      2.26 o 
   1   5   9        0.34       -0.59      0.59 o 
   2   5   9       31.23       31.23      1.87 o 
   3   5   9        0.01       -0.88      0.88 o 
   4   5   9        1.97        0.84      1.04 o 
   5   5   9        2.56        3.91      1.31 o 
   6   5   9        0.00        0.08      1.15 o 
   7   5   9        1.33        1.20      1.58 o 
   8   5   9        0.08        3.51      3.21 o 
  -9   6   9        0.01       -2.62      3.48 o 
  -8   6   9        9.10       11.73      2.34 o 
  -7   6   9       23.32       28.04      3.62 o 
  -6   6   9       26.59       29.21      1.49 o 
  -5   6   9        8.53        6.54      0.76 o 
  -4   6   9       86.32       84.50      2.31 o 
  -3   6   9        0.00       -0.58      0.58 o 
  -2   6   9        7.74        6.43      0.90 o 
  -1   6   9      149.69      143.97      3.55 o 
   0   6   9        0.12       -0.55      0.55 o 
   1   6   9       15.09       18.35      1.25 o 
   2   6   9        5.46        7.02      1.06 o 
   3   6   9        4.79        4.47      1.05 o 
   4   6   9      129.62      131.65      5.67 o 
   5   6   9        0.65        1.19      1.03 o 
   6   6   9        4.83        3.81      1.18 o 
   7   6   9        1.70        1.81      1.67 o 
   8   6   9        0.30       -0.93      1.35 o 
  -8   7   9        1.97        2.08      0.98 o 
  -7   7   9       24.26       25.97      2.03 o 
  -6   7   9        7.47        6.14      0.82 o 
  -5   7   9        1.31        2.68      0.66 o 
  -4   7   9       79.81       80.82      2.65 o 
  -3   7   9       48.19       42.77      1.78 o 
  -2   7   9      184.37      185.57      5.99 o 
  -1   7   9       83.57       86.49      3.03 o 
   0   7   9       62.15       54.70      2.01 o 
   1   7   9        5.73        6.12      0.89 o 
   2   7   9       36.55       35.88      1.93 o 
   3   7   9      118.01      117.71      3.97 o 
   4   7   9        0.01       -0.89      0.89 o 
   5   7   9        4.81        2.38      1.09 o 
   6   7   9        6.13        5.92      1.62 o 
   7   7   9        0.71        0.66      1.15 o 
   8   7   9        0.13       -2.32      2.32 o 
  -8   8   9        5.55        3.10      1.07 o 
  -7   8   9        0.26        0.17      1.03 o 
  -6   8   9        9.64        9.47      1.19 o 
  -5   8   9        0.36        0.31      0.55 o 
  -4   8   9        1.33        2.06      0.61 o 
  -3   8   9       52.50       51.77      2.05 o 
  -2   8   9      258.46      234.09      7.33 o 
  -1   8   9      277.34      272.95      8.35 o 
   0   8   9       13.78       13.83      1.06 o 
   1   8   9      201.81      197.69      5.76 o 
   2   8   9       45.64       46.97      2.97 o 
   3   8   9        5.73        4.61      1.05 o 
   4   8   9       13.97       12.93      1.38 o 
   5   8   9        0.19        0.42      1.13 o 
   6   8   9       34.22       34.94      2.29 o 
   7   8   9        0.27        0.28      1.20 o 
  -7   9   9       33.79       36.46      3.02 o 
  -6   9   9        1.45       -0.06      0.58 o 
  -5   9   9        2.25        1.23      0.69 o 
  -4   9   9       11.43       10.71      0.83 o 
  -3   9   9       13.16       13.87      1.16 o 
  -2   9   9       20.22       23.75      1.53 o 
  -1   9   9       38.54       36.00      2.03 o 
   0   9   9        7.29        7.59      0.87 o 
   1   9   9       20.16       19.04      1.39 o 
   2   9   9        1.66        2.50      1.00 o 
   3   9   9       36.65       38.25      2.11 o 
   4   9   9       31.93       29.33      1.97 o 
   5   9   9        0.74        0.56      1.01 o 
   6   9   9        0.65        1.86      1.18 o 
  -7  10   9       12.42       21.22      2.86 o 
  -6  10   9        3.39        3.49      0.85 o 
  -5  10   9       52.53       48.75      2.99 o 
  -4  10   9        3.62        1.78      0.54 o 
  -3  10   9       11.13       10.82      1.03 o 
  -2  10   9        3.18        4.15      0.86 o 
  -1  10   9        4.94        7.54      1.08 o 
   0  10   9        1.94        0.90      0.84 o 
   1  10   9       54.56       56.50      2.49 o 
   2  10   9       11.06       12.83      1.32 o 
   3  10   9       98.31       98.41      8.16 o 
   4  10   9      102.66      108.91      3.95 o 
   5  10   9        5.10        5.03      1.68 o 
   6  10   9       53.79       57.56      2.86 o 
  -6  11   9       11.66       12.58      0.93 o 
  -5  11   9       10.18        6.96      0.67 o 
  -4  11   9        0.55        0.60      0.73 o 
  -3  11   9        7.52        8.49      0.79 o 
  -2  11   9       48.23       48.10      2.22 o 
  -1  11   9        5.49        4.68      0.97 o 
   0  11   9        0.17        1.41      1.02 o 
   1  11   9       11.37       12.52      2.12 o 
   2  11   9       20.99       21.17      1.55 o 
   3  11   9        9.95       11.00      1.38 o 
   4  11   9       24.83       23.83      1.83 o 
   5  11   9        0.73        2.14      1.19 o 
  -5  12   9       18.76       19.47      2.99 o 
  -4  12   9        7.54        8.82      0.89 o 
  -3  12   9       28.34       31.03      1.63 o 
  -2  12   9        6.21       10.80      1.05 o 
  -1  12   9        0.98       -0.12      0.88 o 
   0  12   9       10.06        9.73      1.40 o 
   1  12   9        3.44        4.37      1.25 o 
   2  12   9       51.98       58.41      3.09 o 
   3  12   9      147.83      158.09      5.07 o 
   4  12   9       21.69       24.65      1.85 o 
  -3  13   9        0.09        1.44      0.69 o 
  -2  13   9        3.32        2.82      0.81 o 
  -1  13   9       12.84       12.39      2.46 o 
   0  13   9        3.51        3.48      2.26 o 
   1  13   9        8.02        8.36      1.49 o 
   2  13   9        8.55        8.07      1.46 o 
  -9   0  10       62.37       66.42      4.67 o 
  -8   0  10        6.23        9.26      2.02 o 
  -7   0  10        0.71        0.73      1.83 o 
  -6   0  10       12.85       19.07      3.18 o 
  -5   0  10        1.11        0.55      1.12 o 
  -4   0  10        0.07       -1.34      1.34 o 
  -3   0  10       42.82       44.99      4.65 o 
  -2   0  10     1689.39     1588.10     93.65 o 
  -1   0  10      623.36      602.32     20.69 o 
   0   0  10       17.20       15.25      1.85 o 
   1   0  10      306.24      300.53     11.05 o 
   2   0  10        9.67       10.04      1.44 o 
   3   0  10      178.52      182.74      6.35 o 
   4   0  10       13.14       12.10      1.42 o 
   5   0  10       13.18       13.94      1.65 o 
   6   0  10        5.30        8.49      3.36 o 
   7   0  10       32.49       29.85      4.40 o 
   8   0  10        1.75        5.23      2.38 o 
  -9   1  10       14.95       19.43      1.87 o 
  -8   1  10       44.00       47.16      3.04 o 
  -7   1  10        6.90        7.10      1.20 o 
  -6   1  10        4.10        7.57      1.35 o 
  -5   1  10        5.45        7.68      1.20 o 
  -4   1  10        0.28        2.20      0.99 o 
  -3   1  10        0.24        2.43      1.34 o 
  -2   1  10       23.62       24.96      2.49 o 
  -1   1  10      370.87      346.43     12.23 o 
   0   1  10        2.01       -0.38      0.89 o 
   1   1  10      230.65      225.02      5.61 o 
   2   1  10      210.32      227.49      5.30 o 
   3   1  10       68.73       67.85      2.29 o 
   4   1  10        2.69        2.55      0.82 o 
   5   1  10       13.93       14.73      1.91 o 
   6   1  10       10.94       10.01      1.73 o 
   7   1  10        8.21        8.90      1.75 o 
   8   1  10        7.26        9.72      1.86 o 
  -9   2  10        1.49        1.64      1.17 o 
  -8   2  10       17.04       18.92      1.77 o 
  -7   2  10       11.79       16.34      1.60 o 
  -6   2  10        1.35        2.06      1.06 o 
  -5   2  10        1.54        2.02      0.91 o 
  -4   2  10       41.50       41.33      2.41 o 
  -3   2  10      133.50      135.72      4.74 o 
  -2   2  10        2.79        3.86      1.20 o 
  -1   2  10       44.01       43.69      2.20 o 
   0   2  10        2.01       -0.22      0.90 o 
   1   2  10        0.27        1.08      0.81 o 
   2   2  10       17.85       18.28      1.31 o 
   3   2  10       12.32       15.93      1.64 o 
   4   2  10        8.36        6.87      0.97 o 
   5   2  10       22.94       19.73      1.58 o 
   6   2  10        3.74        4.26      1.26 o 
   7   2  10        5.10        5.43      1.88 o 
   8   2  10        9.36       12.40      2.39 o 
  -9   3  10        0.29        1.71      1.33 o 
  -8   3  10       18.56       20.88      1.84 o 
  -7   3  10        7.52        9.82      1.33 o 
  -6   3  10        4.26        5.44      1.22 o 
  -5   3  10       13.14       16.07      1.32 o 
  -4   3  10       51.77       48.11      2.04 o 
  -3   3  10       11.42       10.45      1.08 o 
  -2   3  10       16.33       16.87      1.28 o 
  -1   3  10       46.18       44.40      1.97 o 
   0   3  10       13.36       15.67      1.39 o 
   1   3  10       10.17       10.17      1.09 o 
   2   3  10        5.90        9.20      1.02 o 
   3   3  10        5.58        3.62      0.94 o 
   4   3  10        3.60        2.69      1.06 o 
   5   3  10       34.62       36.78      2.29 o 
   6   3  10        0.04       -0.09      1.29 o 
   7   3  10        7.04        5.92      1.88 o 
  -8   4  10        5.28        9.89      1.40 o 
  -7   4  10       35.74       45.41      2.73 o 
  -6   4  10        7.95       10.02      1.34 o 
  -5   4  10        4.91        7.29      0.84 o 
  -4   4  10       29.37       30.03      1.63 o 
  -3   4  10        0.88        1.39      0.76 o 
  -2   4  10      187.89      174.34      5.14 o 
  -1   4  10        9.58        9.38      0.96 o 
   0   4  10       19.22       15.71      1.26 o 
   1   4  10       41.98       39.31      2.09 o 
   2   4  10       11.14        9.42      1.14 o 
   3   4  10       27.36       28.22      1.89 o 
   4   4  10       72.04       68.38      3.16 o 
   5   4  10       20.82       16.94      1.67 o 
   6   4  10        9.72       13.64      1.64 o 
   7   4  10        0.01        1.00      1.68 o 
  -8   5  10       56.96       71.35      4.91 o 
  -7   5  10        2.45        4.16      1.83 o 
  -6   5  10        1.36        1.72      0.76 o 
  -5   5  10       13.38       12.57      0.96 o 
  -4   5  10        2.78        5.07      0.76 o 
  -3   5  10       37.30       49.46      2.12 o 
  -2   5  10      110.39      103.63      3.40 o 
  -1   5  10      154.24      150.26      5.87 o 
   0   5  10       58.38       50.78      1.95 o 
   1   5  10       11.48        7.00      0.96 o 
   2   5  10       12.89       13.89      1.27 o 
   3   5  10       40.19       34.74      2.09 o 
   4   5  10       13.01       11.21      1.40 o 
   5   5  10        0.04       -0.19      1.16 o 
   6   5  10       17.69       20.13      2.12 o 
   7   5  10        6.85        7.37      2.06 o 
  -8   6  10       38.20       38.83      3.55 o 
  -7   6  10        1.81        2.32      1.47 o 
  -6   6  10        2.13        1.66      1.43 o 
  -5   6  10       14.75       17.91      1.34 o 
  -4   6  10        2.97        3.16      0.77 o 
  -3   6  10        1.22        2.06      0.69 o 
  -2   6  10        0.63        0.30      0.72 o 
  -1   6  10       98.68       94.56      4.21 o 
   0   6  10       53.06       54.05      2.13 o 
   1   6  10        1.92        0.99      0.77 o 
   2   6  10        1.61        0.06      0.77 o 
   3   6  10       26.20       24.24      1.78 o 
   4   6  10        4.01        1.72      1.03 o 
   5   6  10       29.96       32.21      2.13 o 
   6   6  10       19.79       17.65      2.36 o 
   7   6  10        2.68        1.43      1.56 o 
  -7   7  10        3.99        4.91      1.15 o 
  -6   7  10        1.29        1.70      0.79 o 
  -5   7  10       36.89       30.92      1.73 o 
  -4   7  10        2.25        1.73      0.70 o 
  -3   7  10        0.43       -0.53      0.60 o 
  -2   7  10       48.67       52.68      2.51 o 
  -1   7  10       29.92       31.10      1.91 o 
   0   7  10        1.96        2.28      0.81 o 
   1   7  10        1.46        1.98      0.92 o 
   2   7  10        9.65        9.01      1.16 o 
   3   7  10        8.92       11.90      1.45 o 
   4   7  10        0.04       -0.88      1.07 o 
   5   7  10       17.23       15.61      1.66 o 
   6   7  10       20.87       22.60      2.36 o 
  -7   8  10        3.34        1.89      1.05 o 
  -6   8  10        1.06        0.66      0.74 o 
  -5   8  10        0.78        1.15      0.83 o 
  -4   8  10        2.87        3.11      0.73 o 
  -3   8  10        1.00        1.49      0.64 o 
  -2   8  10        7.80        6.09      1.08 o 
  -1   8  10        6.03        6.04      1.46 o 
   0   8  10        6.33        5.19      0.98 o 
   1   8  10        0.00        0.08      0.82 o 
   2   8  10        1.76        2.10      0.94 o 
   3   8  10        0.34        1.73      0.97 o 
   4   8  10       11.07       14.40      1.81 o 
   5   8  10       31.66       28.13      2.63 o 
   6   8  10       40.80       39.29      3.88 o 
  -6   9  10        1.97        1.34      1.04 o 
  -5   9  10        0.03       -0.21      0.61 o 
  -4   9  10        4.19        4.91      0.73 o 
  -3   9  10       29.64       25.46      1.40 o 
  -2   9  10        6.52        7.03      1.08 o 
  -1   9  10       16.68       16.02      2.22 o 
   0   9  10       16.65       14.15      1.53 o 
   1   9  10        0.14       -0.01      0.79 o 
   2   9  10       24.68       28.75      1.84 o 
   3   9  10       54.77       60.99      2.75 o 
   4   9  10        4.51        2.72      1.31 o 
   5   9  10       15.86       17.42      1.68 o 
  -5  10  10       25.78       29.17      1.45 o 
  -4  10  10        0.26        1.22      0.61 o 
  -3  10  10        0.18        1.22      0.60 o 
  -2  10  10       25.71       28.14      1.53 o 
  -1  10  10        2.69        2.84      1.02 o 
   0  10  10        0.04        0.88      1.05 o 
   1  10  10       11.97       17.09      1.69 o 
   2  10  10       17.87       21.13      1.64 o 
   3  10  10       42.61       42.74      4.31 o 
   4  10  10        2.07        2.29      1.13 o 
  -4  11  10       20.31       18.44      1.38 o 
  -3  11  10        2.51        3.68      0.63 o 
  -2  11  10        1.04        1.61      0.74 o 
  -1  11  10       22.38       26.20      5.02 o 
   0  11  10        0.58        0.42      1.06 o 
   1  11  10       10.34        8.70      1.56 o 
   2  11  10        0.31        1.27      1.10 o 
   3  11  10       28.89       28.63      1.93 o 
  -2  12  10        0.79        1.69      1.29 o 
  -1  12  10        2.12        1.21      1.24 o 
   0  12  10       10.85       12.85      1.63 o 
   1  12  10        1.48        0.37      2.08 o 
  -8   1  11       12.67       15.83      2.40 o 
  -7   1  11        0.24        0.50      1.05 o 
  -6   1  11        0.56        0.96      1.09 o 
  -5   1  11       27.19       28.12      2.10 o 
  -4   1  11       31.79       32.85      2.29 o 
  -3   1  11       40.27       47.37      3.59 o 
  -2   1  11       28.15       29.59      2.89 o 
  -1   1  11      185.89      177.01     12.71 o 
   0   1  11       10.99        8.03      1.46 o 
   1   1  11        8.69        8.16      1.20 o 
   2   1  11       34.23       32.49      1.75 o 
   3   1  11       21.95       22.84      1.65 o 
   4   1  11        2.12        1.51      1.09 o 
   5   1  11        0.83        2.90      1.36 o 
   6   1  11        1.43        2.52      1.57 o 
  -7   2  11        0.55        1.75      1.32 o 
  -6   2  11        0.43       -0.06      1.04 o 
  -5   2  11        1.84        4.08      1.19 o 
  -4   2  11        2.93        5.37      1.20 o 
  -3   2  11        1.66        1.05      1.06 o 
  -2   2  11      119.48      109.64      6.09 o 
  -1   2  11      350.84      343.44      9.80 o 
   0   2  11       23.47       24.03      1.83 o 
   1   2  11      173.26      161.57      4.74 o 
   2   2  11       44.78       50.82      2.22 o 
   3   2  11       37.31       32.61      3.60 o 
   4   2  11        5.12        2.31      1.09 o 
   5   2  11        2.81        2.87      1.76 o 
   6   2  11        3.27        4.13      1.76 o 
  -7   3  11       66.47       78.81      3.53 o 
  -6   3  11       33.10       34.65      2.45 o 
  -5   3  11       12.40       11.66      2.12 o 
  -4   3  11        2.54        2.10      1.09 o 
  -3   3  11        0.00        0.37      1.30 o 
  -2   3  11       54.00       43.86      2.72 o 
  -1   3  11        6.81        6.60      1.18 o 
   0   3  11       69.34       65.05      2.88 o 
   1   3  11        1.16        0.56      1.22 o 
   2   3  11        8.81        7.18      1.08 o 
   3   3  11       73.10       71.02      3.11 o 
   4   3  11       27.13       21.84      1.82 o 
   5   3  11        2.18        3.88      1.26 o 
   6   3  11       36.82       33.76      3.21 o 
  -7   4  11       12.22       13.46      1.68 o 
  -6   4  11       60.77       76.03      3.75 o 
  -5   4  11       10.99        9.38      1.18 o 
  -4   4  11        2.49        3.93      1.16 o 
  -3   4  11       18.39       20.47      1.68 o 
  -2   4  11        6.26        5.32      1.15 o 
  -1   4  11       53.92       57.08      2.38 o 
   0   4  11        0.05        0.20      0.81 o 
   1   4  11        1.93        0.92      0.95 o 
   2   4  11        0.22       -0.31      0.93 o 
   3   4  11        2.46        2.31      1.05 o 
   4   4  11        3.01        4.03      1.18 o 
   5   4  11        2.61        1.90      1.16 o 
   6   4  11       31.28       35.61      2.86 o 
  -7   5  11        5.62        6.11      2.20 o 
  -6   5  11        2.17        2.32      1.71 o 
  -5   5  11        1.55        2.92      1.25 o 
  -4   5  11        3.25        3.59      1.54 o 
  -3   5  11        5.12        3.71      1.03 o 
  -2   5  11        1.37        0.57      1.07 o 
  -1   5  11        8.51       10.34      1.57 o 
   0   5  11        2.51        1.87      0.85 o 
   1   5  11        7.85        7.77      1.09 o 
   2   5  11        4.18        7.59      1.46 o 
   3   5  11        1.28        1.28      0.97 o 
   4   5  11        0.02       -0.99      0.99 o 
   5   5  11        5.06        6.68      1.38 o 
   6   5  11        1.75       -2.08      2.45 o 
  -6   6  11       33.29       35.21      3.91 o 
  -5   6  11        1.58        1.48      1.11 o 
  -4   6  11        1.12        1.86      0.85 o 
  -3   6  11       38.98       37.16      2.07 o 
  -2   6  11        4.99        4.64      1.32 o 
  -1   6  11       18.80       19.88      1.96 o 
   0   6  11        5.98        5.02      0.96 o 
   1   6  11        3.82        3.79      0.96 o 
   2   6  11        3.60        5.56      1.01 o 
   3   6  11        0.13       -0.66      0.86 o 
   4   6  11        0.27       -0.19      0.96 o 
   5   6  11       15.18       14.05      1.57 o 
  -6   7  11        0.03       -1.22      1.22 o 
  -5   7  11        0.18       -0.08      0.95 o 
  -4   7  11        3.22        2.88      1.01 o 
  -3   7  11        0.00        0.44      0.80 o 
  -2   7  11       24.70       22.59      1.65 o 
  -1   7  11        0.59        1.37      0.94 o 
   0   7  11        0.18       -0.74      0.74 o 
   1   7  11       48.68       51.89      2.25 o 
   2   7  11        0.14       -0.32      0.80 o 
   3   7  11        1.41        1.19      0.94 o 
   4   7  11       12.94       16.28      1.64 o 
   5   7  11        0.14        2.81      2.93 o 
  -5   8  11        0.03        1.36      0.77 o 
  -4   8  11        1.50        0.21      0.81 o 
  -3   8  11       22.92       19.71      1.53 o 
  -2   8  11        0.93        1.13      0.77 o 
  -1   8  11        1.16        1.65      0.92 o 
   0   8  11       32.39       25.68      1.56 o 
   1   8  11        0.42        0.57      0.85 o 
   2   8  11        0.03       -0.59      0.84 o 
   3   8  11        1.68        1.89      1.09 o 
   4   8  11        0.00       -0.05      1.06 o 
  -4   9  11        0.62        1.25      0.83 o 
  -3   9  11       16.39       17.32      1.41 o 
  -2   9  11        3.20        2.94      0.92 o 
  -1   9  11        7.29        7.07      1.19 o 
   0   9  11        0.07        0.67      0.99 o 
   1   9  11        4.12        5.35      0.99 o 
   2   9  11       10.36        9.38      1.32 o 
   3   9  11        5.06        9.63      1.37 o 
  -2  10  11       22.22       19.65      1.56 o 
  -1  10  11        0.01       -0.85      0.85 o 
   0  10  11        6.00        4.82      1.14 o 
   1  10  11        3.16        3.46      1.27 o 
  -6   0  12        0.72        0.12      2.08 o 
  -5   0  12       38.13       41.32      5.13 o 
  -4   0  12        3.73        4.40      3.30 o 
  -3   0  12       61.90       68.95      6.36 o 
  -2   0  12       44.81       27.51      4.16 o 
  -1   0  12        7.97        9.87      2.28 o 
   0   0  12      242.76      233.15     11.45 o 
   1   0  12      158.85      185.30     12.44 o 
   2   0  12       54.61       58.89      5.97 o 
   3   0  12       29.70       30.98      3.54 o 
   4   0  12        4.67        3.30      2.81 o 
   5   0  12        0.44       -1.47      2.81 o 
  -6   1  12        3.97        2.56      1.38 o 
  -5   1  12       30.17       40.59      4.89 o 
  -4   1  12        0.73        0.62      1.17 o 
  -3   1  12        2.66        3.64      1.30 o 
  -2   1  12       15.53       20.02      4.10 o 
  -1   1  12        4.38        3.74      1.28 o 
   0   1  12        2.47        2.98      1.26 o 
   1   1  12        2.55        5.16      1.15 o 
   2   1  12        5.70        3.45      1.23 o 
   3   1  12       14.55       14.35      1.82 o 
   4   1  12        8.71        8.04      1.90 o 
   5   1  12        9.35        9.21      5.81 o 
  -6   2  12        7.62        6.50      1.79 o 
  -5   2  12        2.91        2.88      1.64 o 
  -4   2  12        0.42        0.58      1.05 o 
  -3   2  12        1.64        0.62      1.22 o 
  -2   2  12       37.84       37.91      2.75 o 
  -1   2  12       26.82       25.78      2.12 o 
   0   2  12        3.49        6.49      1.96 o 
   1   2  12       16.87       17.13      1.64 o 
   2   2  12        0.00       -0.71      1.10 o 
   3   2  12        9.15       10.33      1.70 o 
   4   2  12        5.34        8.30      1.92 o 
  -5   3  12        0.00       -0.08      1.40 o 
  -4   3  12        0.33       -0.55      1.05 o 
  -3   3  12        1.15        1.33      1.15 o 
  -2   3  12        0.07       -0.05      1.19 o 
  -1   3  12        0.72        1.41      1.27 o 
   0   3  12        7.65        6.75      1.27 o 
   1   3  12        0.78        0.66      1.14 o 
   2   3  12        0.22       -0.05      0.98 o 
   3   3  12        2.80        2.16      1.14 o 
   4   3  12        0.00       -0.09      1.06 o 
  -5   4  12        1.44        3.48      1.46 o 
  -4   4  12        9.44       12.49      1.66 o 
  -3   4  12       26.59       26.72      2.23 o 
  -2   4  12        1.21        2.11      1.24 o 
  -1   4  12        5.14        2.53      1.52 o 
   0   4  12        0.01       -0.13      0.93 o 
   1   4  12        1.38        0.61      1.01 o 
   2   4  12        8.93        6.90      1.26 o 
   3   4  12        1.12        0.23      1.07 o 
   4   4  12        4.14        4.95      1.36 o 
  -5   5  12       15.60       19.81      3.06 o 
  -4   5  12        0.33        1.87      2.26 o 
  -3   5  12        0.52        2.33      1.35 o 
  -2   5  12        8.65       10.78      1.90 o 
  -1   5  12        1.43        4.73      1.45 o 
   0   5  12        4.53        3.53      1.39 o 
   1   5  12       11.55       11.17      1.27 o 
   2   5  12       10.56       11.51      1.33 o 
   3   5  12        4.33        3.77      1.12 o 
   4   5  12        2.12        1.22      3.06 o 
  -4   6  12        0.18       -0.06      1.21 o 
  -3   6  12        5.04        7.43      1.58 o 
  -2   6  12        3.32        3.51      1.35 o 
  -1   6  12       10.63        9.39      1.38 o 
   0   6  12        5.60        7.91      1.13 o 
   1   6  12       22.56       22.40      1.61 o 
   2   6  12       13.40       13.86      1.40 o 
   3   6  12        9.66       13.56      1.47 o 
  -3   7  12        3.91        9.86      1.72 o 
  -2   7  12        4.63        4.72      1.68 o 
  -1   7  12       22.68       19.16      1.78 o 
   0   7  12       58.43       64.22      2.56 o 
   1   7  12        4.56        3.74      1.04 o 
   2   7  12        3.27        2.44      1.60 o 
  -1   8  12       15.39       14.32      2.02 o 
   0   8  12        9.06       11.37      3.06 o 
  -3   1  13       15.06       19.72      2.86 o 
  -2   1  13       22.17       24.42      2.94 o 
  -1   1  13        6.77        8.56      2.20 o 
   0   1  13       74.50       84.58      3.59 o 
   1   1  13       29.02       29.45      2.25 o 
   2   1  13        0.24        1.10      2.69 o 
  -3   2  13        2.74        6.26      1.59 o 
  -2   2  13       53.29       57.00      5.53 o 
  -1   2  13        1.39        3.97      1.85 o 
   0   2  13        0.01        0.74      1.09 o 
   1   2  13        4.94        6.06      1.56 o 
  -2   3  13        0.01        1.94      1.83 o 
  -1   3  13       15.12       15.35      2.44 o 
   0   3  13        0.40        1.18      1.12 o 
   1   3  13        5.81        6.81      1.76 o 
  -1   4  13        1.05        3.06      2.32 o 
   0   4  13       25.11       21.64      4.16 o 
                                                 
